# Supplementary material for: Efficient Biodegradation of Patulin by Aspergillus niger FS10 and Metabolic Response of Degrading Strain
Source: Foods. 2023 Jan 13;12(2):382. doi: 10.3390/foods12020382 (PMC9858360; doi:10.3390/foods12020382)
Supplement: Supplementary file 1 [file foods-12-00382-s001.zip]

Archive with 4 entries (4 files):
- Supplementary materials.pdf
- Table S1.csv
- Table S2.csv
- Table S3.csv
