# Supplementary material for: Efficient Biodegradation of Patulin by Aspergillus niger FS10 and Metabolic Response of Degrading Strain
Source: Foods. 2023 Jan 13;12(2):382. doi: 10.3390/foods12020382 (PMC9858360; doi:10.3390/foods12020382)
Supplement: Supplementary file 1 [file foods-12-00382-s001.zip › Table S1.csv]

	compound	Pvalue	FC	adjust.Pvalue	FC_log	pvalue_log	sig_p	sig_f	sig_both	sig_both_20	FC_col	VIP
1	(-)-Quebrachitol	0.199782495	1.070410457	0.42753454	0.098164114	0.699442567	NA	NA	NA	NA	Red	0.867494374
2	(1R,2S)-1-Hydroxypropane-1,2,3-tricarboxylate	0.788795689	0.876245407	0.893133743	-0.190593118	0.103035472	NA	NA	NA	NA	Blue	0.376254647
3	(9Z)-Hexadecenoic acid	0.001180602	0.713016274	0.043991968	-0.48799309	2.927896348	(9Z)-Hexadecenoic acid	NA	NA	NA	Blue	1.929617013
4	(9Z)-Octadecenoic acid	0.037498463	0.767464914	0.186620256	-0.381827299	1.425986537	(9Z)-Octadecenoic acid	NA	NA	NA	Blue	1.40142248
5	(9Z,12Z,15Z)-Octadecatrienoic acid	0.00166654	0.475548776	0.043991968	-1.072334773	2.778184357	(9Z,12Z,15Z)-Octadecatrienoic acid	(9Z,12Z,15Z)-Octadecatrienoic acid	(9Z,12Z,15Z)-Octadecatrienoic acid	NA	Blue	1.281714286
6	(R)-3-Hydroxybutanoate	0.973026333	1.007803883	0.989867048	0.01121492	0.011875406	NA	NA	NA	NA	Red	0.580741237
7	1,5-Anhydro-D-glucitol	0.631099928	1.053113355	0.81763455	0.074660734	0.199901869	NA	NA	NA	NA	Red	0.655334229
8	2-Amino-2-deoxy-D-gluconate	0.082932754	0.62143205	0.260994254	-0.686331445	1.081273914	NA	NA	NA	NA	Blue	0.774951291
9	2-Oxoglutarate	0.748923771	0.88216225	0.879739043	-0.180884069	0.125562385	NA	NA	NA	NA	Blue	0.098014772
10	2-Phenylacetamide	0.043354645	0.896452841	0.204447827	-0.157700405	1.362964369	2-Phenylacetamide	NA	NA	NA	Blue	1.246238417
11	3,4-Dihydroxybenzoate	0.386196455	0.708310108	0.636703222	-0.497546964	0.413191717	NA	NA	NA	NA	Blue	0.411243883
12	3-beta-D-Galactosyl-sn-glycerol	0.525901737	1.058855451	0.74110996	0.082505654	0.279095395	NA	NA	NA	NA	Red	0.676859419
13	3-Hydroxy-3-methylglutarate	0.680084637	0.879882023	0.843887881	-0.184617999	0.167437036	NA	NA	NA	NA	Blue	0.533198224
14	3-Hydroxypropanoate	0.572334428	0.699230269	0.771527909	-0.516160457	0.242350129	NA	NA	NA	NA	Blue	0.179645579
15	4-Aminobutanoate	0.702554388	0.898003632	0.851014132	-0.155206815	0.153320049	NA	NA	NA	NA	Blue	0.048909281
16	4-Hydroxyacid	0.360495365	0.805518319	0.627136547	-0.312010696	0.443100314	NA	NA	NA	NA	Blue	0.696607744
17	5-Aminopentanoate	0.55193468	1.112695991	0.762025945	0.154059476	0.258112317	NA	NA	NA	NA	Red	0.633832403
18	5'-Methylthioadenosine	0.00298719	0.343349908	0.05811443	-1.542248517	2.524737105	5'-Methylthioadenosine	5'-Methylthioadenosine	5'-Methylthioadenosine	NA	Blue	1.927383523
19	5-Oxoproline	0.639732244	0.924419882	0.819776647	-0.113379806	0.19400176	NA	NA	NA	NA	Blue	0.605236612
20	6-Phospho-D-gluconate	0.172617377	0.305262432	0.384792902	-1.711878046	0.762915488	NA	6-Phospho-D-gluconate	NA	NA	Blue	0.683457755
21	Adenine	0.00134094	0.47331638	0.043991968	-1.079123245	2.872590755	Adenine	Adenine	Adenine	NA	Blue	1.839963329
22	Adenosine	0.293606943	0.883735243	0.541654188	-0.178313875	0.532233679	NA	NA	NA	NA	Blue	0.555928121
23	Adipate	0.227281454	0.363023664	0.463152749	-1.461864499	0.643436	NA	Adipate	NA	NA	Blue	0.702870715
24	Allantoate	0.778133498	1.143585399	0.891621854	0.193564106	0.108945888	NA	NA	NA	NA	Red	0.337637328
25	alpha-D-Galactose	0.071681097	1.947540928	0.2474154	0.961653647	1.144595356	NA	NA	NA	NA	Red	1.15624495
26	alpha-Isopropylmalate	0.61766518	0.849677569	0.811560033	-0.235012615	0.209246881	NA	NA	NA	NA	Blue	0.564674288
27	Aminomalonate	0.958420852	0.964584633	0.986067608	-0.052020269	0.018443746	NA	NA	NA	NA	Blue	0.511673409
28	AMP	0.081750513	2.08182834	0.260994254	1.057851114	1.087509515	NA	AMP	NA	NA	Red	1.040848268
29	Benzoate	0.104974808	0.775523681	0.278128098	-0.36675726	0.97891491	NA	NA	NA	NA	Blue	1.076579107
30	beta-Alanine	0.828146652	0.964243542	0.910259119	-0.052530516	0.081892749	NA	NA	NA	NA	Blue	0.548006633
31	beta-D-Fructose	0.05647407	1.345916567	0.230395227	0.42858898	1.248150914	NA	NA	NA	NA	Red	1.324855466
32	beta-D-Fructose 1,6-bisphosphate	0.168095221	0.789091753	0.378656604	-0.341735032	0.774444633	NA	NA	NA	NA	Blue	0.946821208
33	beta-D-Fructose 6-phosphate	0.013555333	0.569560262	0.099681306	-0.8120796	1.867889797	beta-D-Fructose 6-phosphate	NA	NA	NA	Blue	1.401313925
34	beta-D-Glucose	0.46576598	0.989402697	0.692179997	-0.015370262	0.331832236	NA	NA	NA	NA	Blue	0.511407998
35	beta-D-Glucose 6-phosphate	0.114014385	0.783142291	0.294108159	-0.352653637	0.943040352	NA	NA	NA	NA	Blue	0.990334418
36	beta-Maltose	0.516895821	0.934295057	0.74110996	-0.098049859	0.286596979	NA	NA	NA	NA	Blue	0.590347274
37	cis-Aconitate	0.449847595	1.083706961	0.68762418	0.115974698	0.346934597	NA	NA	NA	NA	Red	0.507950702
38	Citrate	0.458799347	0.850433734	0.691430002	-0.233729271	0.338377209	NA	NA	NA	NA	Blue	0.655097085
39	CMP	0.037332737	0.512534595	0.186620256	-0.964278708	1.427910174	CMP	NA	NA	NA	Blue	1.715577274
40	Cys-Gly	0.012782635	15.48304397	0.099681306	3.952617229	1.893379608	Cys-Gly	Cys-Gly	Cys-Gly	Cys-Gly	Red	1.795345836
41	D-Arabitol	0.283503808	0.851214786	0.532191359	-0.232404884	0.547441103	NA	NA	NA	NA	Blue	0.751393894
42	Dehydroabietic acid	0.134992251	0.214316568	0.324588109	-2.222184709	0.86969116	NA	Dehydroabietic acid	NA	NA	Blue	1.6158288
43	D-Erythronate	0.145502056	0.886822724	0.338450434	-0.173282357	0.837130871	NA	NA	NA	NA	Blue	0.95060535
44	D-Erythrose	0.217979826	2.328413832	0.457330224	1.219347493	0.661583698	NA	D-Erythrose	NA	NA	Red	0.536316537
45	D-Fructose 1-phosphate	0.029657248	0.7361297	0.167017132	-0.441968115	1.527869155	D-Fructose 1-phosphate	NA	NA	NA	Blue	1.407429584
46	D-Galactose 6-phosphate	0.372599368	1.278254341	0.627136547	0.354174926	0.428757886	NA	NA	NA	NA	Red	0.146901283
47	D-Glucono-1,5-lactone	0.032707938	1.672337489	0.179474326	0.741866022	1.485346835	D-Glucono-1,5-lactone	NA	NA	NA	Red	1.055076389
48	D-Glucose 1-phosphate	0.240753157	0.781812743	0.477047922	-0.355104995	0.618428009	NA	NA	NA	NA	Blue	0.711013817
49	D-Glucose 6-phosphate	0.130942443	0.782933849	0.320486734	-0.353037677	0.882919561	NA	NA	NA	NA	Blue	0.955431409
50	D-Glycerate	0.229412109	0.859939347	0.463152749	-0.217693188	0.639383662	NA	NA	NA	NA	Blue	0.866666819
51	Dicarboxylate	0.498446223	1.171307229	0.725629195	0.228119539	0.302381691	NA	NA	NA	NA	Red	0.66852357
52	Digalacturonate	0.345750035	0.732772168	0.60647957	-0.448563388	0.461237767	NA	NA	NA	NA	Blue	0.847604903
53	Diphosphate	0.562301628	0.766128319	0.766449352	-0.384342044	0.250030659	NA	NA	NA	NA	Blue	0.584542651
54	D-Lyxose	0.437860189	0.919870433	0.674115687	-0.120497428	0.35866454	NA	NA	NA	NA	Blue	0.550304841
55	D-Mannose 6-phosphate	0.127590818	0.856484377	0.317493432	-0.223501164	0.894180577	NA	NA	NA	NA	Blue	1.040552018
56	Dodecanoic acid	0.080281752	0.873697698	0.260307498	-0.194793905	1.09538316	NA	NA	NA	NA	Blue	1.120610885
57	D-Ribonate	0.293323013	1.163882453	0.541654188	0.21894536	0.532653863	NA	NA	NA	NA	Red	0.807915326
58	D-Ribose	0.314157227	1.397320425	0.560247055	0.482662889	0.502852945	NA	NA	NA	NA	Red	0.85150505
59	D-Ribose 5-phosphate	0.020070661	0.504249311	0.131976171	-0.987790888	1.697438325	D-Ribose 5-phosphate	NA	NA	NA	Blue	1.459206055
60	D-Ribulose 5-phosphate	0.013681817	0.176850658	0.099681306	-2.49939651	1.863856211	D-Ribulose 5-phosphate	D-Ribulose 5-phosphate	D-Ribulose 5-phosphate	D-Ribulose 5-phosphate	Blue	1.56679964
61	D-Sorbitol	0.190201846	0.948430456	0.415338726	-0.076386103	0.720785271	NA	NA	NA	NA	Blue	0.923277998
62	D-Tagatose	0.631833054	0.762564533	0.81763455	-0.391068662	0.199397658	NA	NA	NA	NA	Blue	0.558998201
63	D-Threitol	0.874768783	1.006541204	0.913173266	0.009406231	0.058106724	NA	NA	NA	NA	Red	0.491933908
64	D-Threonate	0.131788937	1.222544583	0.320486734	0.289887077	0.880121044	NA	NA	NA	NA	Red	1.009077667
65	D-Threose	0.993760197	0.536019838	0.993760197	-0.899641698	0.002718402	NA	NA	NA	NA	Blue	0.529051611
66	D-Xylonolactone	0.114069987	0.723452169	0.294108159	-0.467030458	0.942828608	NA	NA	NA	NA	Blue	0.896114556
67	D-Xylose	0.048578976	1.272549179	0.212161242	0.347721411	1.313551644	D-Xylose	NA	NA	NA	Red	1.310398678
68	epsilon-Caprolactam	0.720652718	0.850216789	0.861562467	-0.234097348	0.142273971	NA	NA	NA	NA	Blue	0.360671515
69	Erythritol	0.371512582	1.151524613	0.627136547	0.203545248	0.430026474	NA	NA	NA	NA	Red	0.818258408
70	Ethanolamine	0.837981784	1.051828989	0.910259119	0.072900164	0.076765422	NA	NA	NA	NA	Red	0.283323898
71	Ethanolamine phosphate	0.730411136	1.130840034	0.863580017	0.177394863	0.136432614	NA	NA	NA	NA	Red	0.534892847
72	Fumarate	0.007567681	0.69958594	0.095263752	-0.5154268	2.121037169	Fumarate	NA	NA	NA	Blue	1.434951922
73	Glutarate	0.06839076	0.344027415	0.245703809	-1.53940456	1.16500257	NA	Glutarate	NA	NA	Blue	1.07673733
74	Glutathione	0.001969386	3.375878523	0.043991968	1.755262991	2.705669215	Glutathione	Glutathione	Glutathione	Glutathione	Red	1.568616246
75	Glycerol	0.045150455	0.80731968	0.204447827	-0.308788033	1.345337869	Glycerol	NA	NA	NA	Blue	1.242836106
76	Glycerone	0.007356546	0.402960283	0.095263752	-1.311290445	2.133326031	Glycerone	Glycerone	Glycerone	NA	Blue	1.352543817
77	Glycine	0.065173917	0.484836628	0.24468804	-1.044429401	1.185926176	NA	Glycine	NA	NA	Blue	1.346834464
78	Glycolate	0.23691951	0.636523457	0.47383902	-0.651714414	0.625399174	NA	NA	NA	NA	Blue	0.732153162
79	Guanosine	0.020351466	0.432942815	0.131976171	-1.207751614	1.69140431	Guanosine	Guanosine	Guanosine	NA	Blue	1.10812059
80	Hexadecanoic acid	0.010808205	0.692836342	0.099681306	-0.529413487	1.966246441	Hexadecanoic acid	NA	NA	NA	Blue	1.617548336
81	Hydroquinone	0.012394835	1.550635547	0.099681306	0.632859643	1.906759254	Hydroquinone	NA	NA	NA	Red	1.554800821
82	Hydroxylamine	0.42691212	1.228619337	0.662023142	0.297037995	0.369661516	NA	NA	NA	NA	Red	0.786612139
83	Hydroxyproline	0.854285143	0.939194191	0.910259119	-0.09050461	0.068397146	NA	NA	NA	NA	Blue	0.537757285
84	Inosine	0.013848897	2.985897067	0.099681306	1.578164432	1.858584825	Inosine	Inosine	Inosine	NA	Red	1.353698255
85	Lactulose	0.04985054	0.523501178	0.213360313	-0.933735312	1.30233013	Lactulose	NA	NA	NA	Blue	1.383448846
86	L-Adrenaline	0.975990407	1.060711841	0.989867048	0.085032779	0.010554451	NA	NA	NA	NA	Red	0.215774032
87	L-Alanine	0.465765976	0.989402697	0.692179997	-0.015370262	0.331832239	NA	NA	NA	NA	Blue	0.511408
88	L-Asparagine	0.52639586	1.079656961	0.74110996	0.110572998	0.278687535	NA	NA	NA	NA	Red	0.593312081
89	L-Aspartate	0.250932041	0.789342148	0.488176879	-0.341277308	0.600443881	NA	NA	NA	NA	Blue	0.775161134
90	L-Citrulline	0.007306433	2.749099722	0.095263752	1.458959241	2.136294606	L-Citrulline	L-Citrulline	L-Citrulline	NA	Red	1.619465433
91	L-Cystathionine	0.20917926	0.123863951	0.443211502	-3.013171729	0.679481378	NA	L-Cystathionine	NA	NA	Blue	0.659879108
92	L-Cysteine	0.071257265	0.624801511	0.2474154	-0.678530153	1.147170853	NA	NA	NA	NA	Blue	0.130372578
93	L-Glutamate	0.494821319	0.830199756	0.725286044	-0.268469587	0.305551597	NA	NA	NA	NA	Blue	0.536108431
94	L-Glutamine	0.556866558	0.982590139	0.763906688	-0.025338334	0.254248863	NA	NA	NA	NA	Blue	0.599091488
95	L-Gulonate	0.618150866	1.068270494	0.811560033	0.095276994	0.208905518	NA	NA	NA	NA	Red	0.671373105
96	L-Histidine	0.413177202	0.992563238	0.654962379	-0.010769074	0.38386365	NA	NA	NA	NA	Blue	0.698316066
97	L-Homoserine	0.008712083	0.678336086	0.099681306	-0.559927851	2.059877983	L-Homoserine	NA	NA	NA	Blue	1.392476585
98	L-Iditol	0.058224203	26.4464707	0.230395227	4.725003302	1.234896449	NA	L-Iditol	NA	NA	Red	1.251827268
99	Linoleate	0.076079803	0.885218979	0.254228389	-0.175893712	1.118730623	NA	NA	NA	NA	Blue	1.176732144
100	L-Isoleucine	0.521097314	0.87064501	0.74110996	-0.199843489	0.283081165	NA	NA	NA	NA	Blue	0.348766857
101	L-Leucine	0.009454037	0.694629617	0.099681306	-0.525684171	2.024382684	L-Leucine	NA	NA	NA	Blue	1.640317874
102	L-Lysine	0.719315532	1.021190193	0.861562467	0.030251589	0.143080562	NA	NA	NA	NA	Red	0.582878167
103	L-Methionine	0.001814039	0.488605216	0.043991968	-1.033258829	2.741353402	L-Methionine	L-Methionine	L-Methionine	NA	Blue	1.792189067
104	L-Methionine S-oxide	0.482269006	0.865332328	0.711762533	-0.208673794	0.316710648	NA	NA	NA	NA	Blue	0.6265289
105	L-Noradrenaline	9.74E-05	2.549496586	0.020833737	1.350212406	4.011646601	L-Noradrenaline	L-Noradrenaline	L-Noradrenaline	NA	Red	2.131617536
106	L-Ornithine	0.004082977	2.460067763	0.062411218	1.298698055	2.389023078	L-Ornithine	L-Ornithine	L-Ornithine	NA	Red	1.487059458
107	L-Phenylalanine	0.096007733	0.817222152	0.273942065	-0.291199784	1.017693785	NA	NA	NA	NA	Blue	1.029013204
108	L-Proline	0.024016882	0.597844533	0.145374387	-0.742157729	1.619483379	L-Proline	NA	NA	NA	Blue	1.252875192
109	L-Serine	0.103345182	0.783777127	0.278128098	-0.351484624	0.985709767	NA	NA	NA	NA	Blue	0.968065036
110	L-Threonine	0.406537554	0.813451444	0.654128094	-0.297871862	0.39089933	NA	NA	NA	NA	Blue	0.308157257
111	L-Tyrosine	0.456614899	0.878519803	0.691430002	-0.186853289	0.340449921	NA	NA	NA	NA	Blue	0.273124431
112	L-Valine	0.105272785	0.733737526	0.278128098	-0.446664023	0.977683889	NA	NA	NA	NA	Blue	1.017786124
113	L-Xylulose	0.311966762	2.803151147	0.560247055	1.487049537	0.505891675	NA	L-Xylulose	NA	NA	Red	1.00712878
114	Maleimide	0.728867731	1.039193397	0.863580017	0.055464169	0.137351277	NA	NA	NA	NA	Red	0.538772103
115	Mannitol	0.162719502	0.956174431	0.370446527	-0.064654268	0.788560393	NA	NA	NA	NA	Blue	1.178229351
116	Methylamine	0.050999368	1.174350726	0.213997347	0.231863341	1.292435207	NA	NA	NA	NA	Red	1.311337368
117	myo-Inositol	0.534176918	1.370438148	0.742297795	0.454637216	0.272314882	NA	NA	NA	NA	Red	0.344854982
118	myo-Inositol 4-phosphate	0.840107082	1.516373885	0.910259119	0.600625516	0.075665354	NA	NA	NA	NA	Red	0.380712751
119	N6-(L-1,3-Dicarboxypropyl)-L-lysine	0.118147232	0.768308698	0.297453031	-0.380242008	0.927576448	NA	NA	NA	NA	Blue	1.153807035
120	N-Acetyl-beta-D-galactosamine	0.035934512	0.863199581	0.186620256	-0.21223393	1.444488246	N-Acetyl-beta-D-galactosamine	NA	NA	NA	Blue	1.136025791
121	N-Acetyl-beta-D-glucosamine	0.226572107	1.221409426	0.463152749	0.288546884	0.644793556	NA	NA	NA	NA	Red	0.833380003
122	N-Acetyl-D-galactosamine	0.671730329	1.112941237	0.843887881	0.154377421	0.172805042	NA	NA	NA	NA	Red	0.460644966
123	N-Acetyl-D-mannosamine	0.842617986	13.61398975	0.910259119	3.767018023	0.074369275	NA	N-Acetyl-D-mannosamine	NA	NA	Red	0.405753512
124	N-Acetylornithine	0.06230931	0.005440681	0.238110576	-7.521997019	1.20544706	NA	N-Acetylornithine	NA	NA	Blue	1.466429785
125	N-Acetylputrescine	0.089987554	1.417095422	0.267463008	0.502936907	1.045817553	NA	NA	NA	NA	Red	1.051444957
126	Nicotinamide	0.094482595	1.347343852	0.273233451	0.430118084	1.024648186	NA	NA	NA	NA	Red	1.009753263
127	N-Methyl-L-alanine	0.366958137	0.774050266	0.627136547	-0.369500838	0.435383478	NA	NA	NA	NA	Blue	0.732256946
128	Nonanoic acid	0.276568261	0.870520539	0.523766441	-0.200049758	0.558197661	NA	NA	NA	NA	Blue	0.84793407
129	Octadecanoic acid	0.103615306	0.819041078	0.278128098	-0.287992284	0.984576086	NA	NA	NA	NA	Blue	1.0961278
130	Octanoic acid	0.137706034	0.710302884	0.327434346	-0.493493752	0.861047031	NA	NA	NA	NA	Blue	0.75800178
131	Oleamide	0.410475729	0.943220925	0.654962379	-0.084332371	0.386712517	NA	NA	NA	NA	Blue	0.347427123
132	Orthophosphate	0.867723646	1.150585176	0.910259119	0.202367788	0.061618567	NA	NA	NA	NA	Red	0.20689777
133	Oxalate	0.703876175	1.025260202	0.851014132	0.035990099	0.152503735	NA	NA	NA	NA	Red	0.123876778
134	Pentadecanoic acid	0.18118957	0.837736924	0.399737814	-0.255430832	0.741866806	NA	NA	NA	NA	Blue	0.928116153
135	Phenylacetic acid	0.683903126	0.722987926	0.843887881	-0.467956541	0.165005411	NA	NA	NA	NA	Blue	0.131541704
136	Phenylethyl alcohol	0.303117245	0.703365337	0.552473894	-0.507653857	0.518389355	NA	NA	NA	NA	Blue	0.508979601
137	Phenylpropanoate	0.104753251	0.703769028	0.278128098	-0.506826071	0.979832489	NA	NA	NA	NA	Blue	1.005878552
138	Phosphoenolpyruvate	0.011255451	0.66840014	0.099681306	-0.581216058	1.948637089	Phosphoenolpyruvate	NA	NA	NA	Blue	1.41424064
139	Propane-1,3-diol	0.505118556	0.802909551	0.730374128	-0.31669062	0.296606677	NA	NA	NA	NA	Blue	0.575268229
140	Pseudouridine	0.609024375	1.060045725	0.80951066	0.084126497	0.215365325	NA	NA	NA	NA	Red	0.684212716
141	Putrescine	0.339628502	0.726110224	0.600665285	-0.461739528	0.46899587	NA	NA	NA	NA	Blue	0.33389872
142	Pyrrole-2-carboxylate	0.193264023	0.879753938	0.417762635	-0.184828029	0.713848985	NA	NA	NA	NA	Blue	0.832464176
143	Pyruvate	0.839652026	0.954989399	0.910259119	-0.066443376	0.07590066	NA	NA	NA	NA	Blue	0.566464285
144	Quinovose	0.000370679	2.674688132	0.034835068	1.419370683	3.431002048	Quinovose	Quinovose	Quinovose	NA	Red	2.050530275
145	Shikimate	0.75641114	1.064274371	0.879739043	0.089870127	0.121242084	NA	NA	NA	NA	Red	0.657480763
146	sn-Glycerol 1-phosphate	0.834218414	0.940439889	0.910259119	-0.088592362	0.078720228	NA	NA	NA	NA	Blue	0.486982413
147	Sophorose	0.045294305	0.901634006	0.204447827	-0.149386166	1.3439564	Sophorose	NA	NA	NA	Blue	1.23077011
148	Spermidine	0.989998199	1.104710494	0.993760197	0.14366834	0.004365596	NA	NA	NA	NA	Red	0.355823592
149	Spermine	0.024103766	0.429981739	0.145374387	-1.217652703	1.617915106	Spermine	Spermine	Spermine	NA	Blue	1.484887947
150	Sphingosine	0.057261628	0.423555904	0.230395227	-1.239375694	1.242136307	NA	Sphingosine	NA	NA	Blue	1.090608505
151	Succinate	0.416322749	0.82860617	0.65509609	-0.271241531	0.380569857	NA	NA	NA	NA	Blue	0.65756243
152	Succinate semialdehyde	0.634239884	0.981927265	0.81763455	-0.026311932	0.197746451	NA	NA	NA	NA	Blue	0.530806665
153	Sucrose	0.396225131	0.992409218	0.647268534	-0.010992959	0.402057983	NA	NA	NA	NA	Blue	0.472088701
154	Sulfate	0.85001114	1.322974073	0.910259119	0.403784789	0.070575383	NA	NA	NA	NA	Red	0.602414037
155	Taurine	0.012834156	2.182113656	0.099681306	1.125726247	1.891632676	Taurine	Taurine	Taurine	NA	Red	1.232759591
156	Tetracosanoic acid	0.024455504	0.751812941	0.145374387	-0.411554346	1.611623377	Tetracosanoic acid	NA	NA	NA	Blue	1.553817217
157	Tetradecanoic acid	0.018424716	207.961013	0.127189972	7.700169278	1.734599207	Tetradecanoic acid	Tetradecanoic acid	Tetradecanoic acid	Tetradecanoic acid	Red	1.667345822
158	Threonate	0.067123201	0.444918714	0.245703809	-1.168386313	1.173127341	NA	Threonate	NA	NA	Blue	0.960193472
159	Thymine	0.003860556	0.523544827	0.062411218	-0.933615025	2.413350129	Thymine	NA	NA	NA	Blue	1.773895313
160	UDP-N-acetyl-alpha-D-glucosamine	0.861995568	1.024620128	0.910259119	0.035089137	0.064494967	NA	NA	NA	NA	Red	0.578236443
161	UMP	0.150485138	0.462459811	0.346277629	-1.112600097	0.822506389	NA	UMP	NA	NA	Blue	0.83454185
162	Uracil	0.141759811	0.846033486	0.333369226	-0.241213328	0.848446874	NA	NA	NA	NA	Blue	0.969029098
163	Urate	0.025765345	0.693818778	0.149021184	-0.527369207	1.58896404	Urate	NA	NA	NA	Blue	1.398578178
164	Urea	0.074721528	0.711993984	0.253815983	-0.490063044	1.126554257	NA	NA	NA	NA	Blue	0.963377931
165	Uridine	0.035698615	1.569976579	0.186620256	0.650743037	1.447348632	Uridine	NA	NA	NA	Red	1.321115113
166	Xanthine	0.304635138	0.811841375	0.552473894	-0.300730228	0.516220005	NA	NA	NA	NA	Blue	0.467355943
167	Xylitol	0.013974015	0.650781202	0.099681306	-0.619755515	1.854678799	Xylitol	NA	NA	NA	Blue	1.4115411
168	Zymosterol	0.973278811	0.988793739	0.989867048	-0.016258487	0.011762731	NA	NA	NA	NA	Blue	0.456294447
169	3-Phosphoglycerate	0.088367071	0.733875637	0.267463008	-0.44639249	1.053709538	NA	NA	NA	NA	Blue	0.98951805
170	Hexose	0.115742088	2.074332338	0.294866747	1.052647053	0.936508688	NA	Hexose	NA	NA	Red	0.83430776
171	Citramalic acid	0.681145613	0.913498202	0.843887881	-0.130526206	0.166760036	NA	NA	NA	NA	Blue	0.547678747
172	Hexose-6-phosphate	0.405142011	0.923366039	0.654128094	-0.115025424	0.39239272	NA	NA	NA	NA	Blue	0.436922987
173	Glycerol-alpha-phosphate	0.424157862	1.052169197	0.662023142	0.073366721	0.372472479	NA	NA	NA	NA	Red	0.700932421
174	Malate	0.043740713	0.903386344	0.204447827	-0.146584989	1.359114143	Malate	NA	NA	NA	Blue	1.246879517
175	Hexadecylglycerol	0.37510971	0.790274234	0.627136547	-0.339574724	0.425841693	NA	NA	NA	NA	Blue	0.139528216
176	2-Hydroxyglutaric acid	0.09842352	0.808092832	0.277139912	-0.307407059	1.006901106	NA	NA	NA	NA	Blue	1.022453275
177	Lactobionic acid	0.779127508	1.106812003	0.891621854	0.146410195	0.108391462	NA	NA	NA	NA	Red	0.389645247
178	Octadecanol	0.24729211	6.371289385	0.48550928	2.671585366	0.60678974	NA	Octadecanol	NA	NA	Red	1.37548486
179	Heptadecanoic acid	0.805327914	1.011920156	0.902304574	0.017095461	0.094027247	NA	NA	NA	NA	Red	0.59645497
180	N-Acetylglycine	0.261226314	1.181073251	0.503625506	0.240098445	0.582983078	NA	NA	NA	NA	Red	0.970558496
181	Hexadecane	0.990413705	0.955370521	0.993760197	-0.065867733	0.004183359	NA	NA	NA	NA	Blue	0.49039948
182	Butyrolactam	0.045857457	0.547843484	0.204447827	-0.868164312	1.338590036	Butyrolactam	NA	NA	NA	Blue	1.274286407
183	Methanolphosphate	0.919404429	1.025294729	0.9504954	0.036038684	0.036493409	NA	NA	NA	NA	Red	0.38077741
184	1-Monopalmitin	0.371191016	1.450635687	0.627136547	0.536685246	0.430402543	NA	NA	NA	NA	Red	0.765009454
185	1-Monostearin	0.087587294	0.807813765	0.267463008	-0.307905365	1.057558889	NA	NA	NA	NA	Blue	1.237411103
186	Isopropyl dodecanoate	0.068888919	0.179871184	0.245703809	-2.474964017	1.161850633	NA	Isopropyl dodecanoate	NA	NA	Blue	1.46076768
187	Dihydroxymalonic acid	0.863482215	0.981721213	0.910259119	-0.026614706	0.063746603	NA	NA	NA	NA	Blue	0.379574143
188	Palatinitol	0.386782331	1.104400279	0.636703222	0.143263158	0.412533373	NA	NA	NA	NA	Red	0.762875281
189	2-Hydroxypentanoic acid	0.532054313	0.905766704	0.742297795	-0.142788588	0.274044032	NA	NA	NA	NA	Blue	0.626102794
190	2-Monopalmitin	0.786233696	1.006964562	0.893133743	0.010012911	0.104448348	NA	NA	NA	NA	Red	0.459902429
191	Lactitol	0.761931418	1.147731065	0.881369316	0.198784631	0.118084118	NA	NA	NA	NA	Red	0.312131765
192	2-Ketoglucose dimethylacetal	0.012921608	0.652341847	0.099681306	-0.616299915	1.888683429	2-Ketoglucose dimethylacetal	NA	NA	NA	Blue	1.53404098
193	2-Hydroxyadipic acid	0.686151829	1.135279582	0.843887881	0.183047629	0.163579775	NA	NA	NA	NA	Red	0.481864158
194	Maltitol	0.001656968	0.532892635	0.043991968	-0.9080832	2.780685882	Maltitol	NA	NA	NA	Blue	1.731517984
195	Levoglucosan	0.576843297	1.077476019	0.771527909	0.107655761	0.23894215	NA	NA	NA	NA	Red	0.637293029
196	2-Piperidinobenzonitrile	0.091989543	0.742243818	0.269667975	-0.430034923	1.036261539	NA	NA	NA	NA	Blue	1.34083139
197	Glycyl proline	0.753912533	0.918805382	0.879739043	-0.122168787	0.122679037	NA	NA	NA	NA	Blue	0.564283342
198	1-Monoolein	0.004064051	1.458019928	0.062411218	0.544010439	2.391040804	1-Monoolein	NA	NA	NA	Red	1.680549441
199	2-Monoolein	0.681421427	1.010942239	0.843887881	0.01570057	0.166584215	NA	NA	NA	NA	Red	0.385662869
200	Glucoheptulose	0.000488342	0.603453327	0.034835068	-0.728685902	3.31127586	Glucoheptulose	NA	NA	NA	Blue	1.888819916
201	Alanine-Alanine	0.861242995	1.008998854	0.910259119	0.012924536	0.064874297	NA	NA	NA	NA	Red	0.33749275
202	Glutamyl-Valine	0.011622058	1.332850376	0.099681306	0.414514834	1.934716957	Glutamyl-Valine	NA	NA	NA	Red	1.562030197
203	Conduritol-beta-expoxide	0.089582561	0.650473751	0.267463008	-0.620437256	1.047776525	NA	NA	NA	NA	Blue	0.979036633
204	1-Deoxyerythritol	0.002055699	0.300372748	0.043991968	-1.735174166	2.687040382	1-Deoxyerythritol	1-Deoxyerythritol	1-Deoxyerythritol	1-Deoxyerythritol	Blue	1.819994698
205	2,5-Dihydroxypyrazine	0.228927092	0.833980466	0.463152749	-0.261914503	0.640302809	NA	NA	NA	NA	Blue	0.856750375
206	3-Aminoisobutyric acid	0.576139597	1.03158868	0.771527909	0.044867847	0.239472275	NA	NA	NA	NA	Red	0.632911462
207	3-Deoxyhexitol	0.668598187	13.842	0.843887881	3.790980505	0.174834806	NA	3-Deoxyhexitol	NA	NA	Red	0.81164999
208	alpha-Aminoadipic acid	0.059213727	0.234755042	0.230395227	-2.090771952	1.227577605	NA	alpha-Aminoadipic acid	NA	NA	Blue	1.555498267
209	Diglycerol	0.703627758	1.051020825	0.851014132	0.071791256	0.152657036	NA	NA	NA	NA	Red	0.597796344
210	Hexitol	0.800567028	0.650016228	0.901691284	-0.621452359	0.096602301	NA	NA	NA	NA	Blue	0.410130932
211	Isohexonic acid	0.831396649	0.9553891	0.910259119	-0.065839677	0.08019173	NA	NA	NA	NA	Blue	0.356965049
212	Lactamide	0.263757993	0.958385049	0.503966165	-0.061322693	0.578794371	NA	NA	NA	NA	Blue	0.570327024
213	Lactic acid	0.908432247	0.908359532	0.943711169	-0.13866466	0.041707458	NA	NA	NA	NA	Blue	0.548272214
214	Pentitol	0.077218903	0.675899302	0.254228389	-0.56511977	1.112276371	NA	NA	NA	NA	Blue	0.930703744
