# Supplementary material for: Efficient Biodegradation of Patulin by Aspergillus niger FS10 and Metabolic Response of Degrading Strain
Source: Foods. 2023 Jan 13;12(2):382. doi: 10.3390/foods12020382 (PMC9858360; doi:10.3390/foods12020382)
Supplement: Supplementary file 1 [file foods-12-00382-s001.zip › Table S2.csv]

	compound	Pvalue	FC	adjust.Pvalue	FC_log	pvalue_log	sig_p	sig_f	sig_both	sig_both_20	FC_col	VIP
1	(-)-Quebrachitol	0.081483503	0.34717915	0.144111319	-1.526247785	1.088930311	NA	(-)-Quebrachitol	NA	NA	Blue	0.970734035
2	(1R,2S)-1-Hydroxypropane-1,2,3-tricarboxylate	0.313678519	0.471557975	0.41693915	-1.084492944	0.503515221	NA	(1R,2S)-1-Hydroxypropane-1,2,3-tricarboxylate	NA	NA	Blue	0.454951583
3	(9Z)-Hexadecenoic acid	0.048920476	1.109868309	0.096935016	0.150388505	1.31050933	(9Z)-Hexadecenoic acid	NA	NA	NA	Red	0.907819821
4	(9Z)-Octadecenoic acid	5.26E-05	1.58041291	0.000888234	0.660301536	4.279133031	(9Z)-Octadecenoic acid	NA	NA	NA	Red	1.507796186
5	(9Z,12Z,15Z)-Octadecatrienoic acid	0.028916229	2.634530955	0.063143602	1.397546131	1.538858345	(9Z,12Z,15Z)-Octadecatrienoic acid	(9Z,12Z,15Z)-Octadecatrienoic acid	(9Z,12Z,15Z)-Octadecatrienoic acid	NA	Red	0.92326245
6	(R)-3-Hydroxybutanoate	0.529203891	0.828893544	0.612160177	-0.270741269	0.276376971	NA	NA	NA	NA	Blue	0.28652783
7	1,5-Anhydro-D-glucitol	0.08080324	0.832216929	0.144111319	-0.264968459	1.092571226	NA	NA	NA	NA	Blue	0.870389785
8	2-Amino-2-deoxy-D-gluconate	0.432590911	1.035862084	0.541371081	0.050831934	0.36392261	NA	NA	NA	NA	Red	0.398669251
9	2-Oxoglutarate	0.22075595	0.968231841	0.30876976	-0.046575556	0.656087583	NA	NA	NA	NA	Blue	0.693906551
10	2-Phenylacetamide	0.058895585	0.832463777	0.114578683	-0.264540597	1.229917261	NA	NA	NA	NA	Blue	0.610145047
11	3,4-Dihydroxybenzoate	0.001354812	2.294442558	0.006720561	1.198143689	2.868121058	3,4-Dihydroxybenzoate	3,4-Dihydroxybenzoate	3,4-Dihydroxybenzoate	NA	Red	1.479342349
12	3-beta-D-Galactosyl-sn-glycerol	0.014546985	0.797853089	0.036624174	-0.325804972	1.837227009	3-beta-D-Galactosyl-sn-glycerol	NA	NA	NA	Blue	1.083186654
13	3-Hydroxy-3-methylglutarate	0.989019111	1.007926117	0.989019111	0.011389891	0.004795316	NA	NA	NA	NA	Red	0.359266265
14	3-Hydroxypropanoate	0.610316503	0.64948925	0.680248602	-0.622622447	0.214444887	NA	NA	NA	NA	Blue	0.353159525
15	4-Aminobutanoate	0.243252475	1.036043303	0.331567068	0.051084304	0.613942732	NA	NA	NA	NA	Red	0.483650815
16	4-Hydroxyacid	0.003269338	0.576768282	0.011858277	-0.793936265	2.485540159	4-Hydroxyacid	NA	NA	NA	Blue	1.233525187
17	5-Aminopentanoate	0.840471724	0.761252228	0.857853776	-0.393553549	0.075476893	NA	NA	NA	NA	Blue	0.480996932
18	5'-Methylthioadenosine	0.195091548	1.366167857	0.278330608	0.450134755	0.709761546	NA	NA	NA	NA	Red	0.682468495
19	5-Oxoproline	0.277956278	0.779939749	0.374104676	-0.358565416	0.556023512	NA	NA	NA	NA	Blue	0.589486067
20	6-Phospho-D-gluconate	0.000319329	4.163894744	0.002409413	2.0579336	3.495761419	6-Phospho-D-gluconate	6-Phospho-D-gluconate	6-Phospho-D-gluconate	NA	Red	1.514700265
21	Adenine	0.609968725	1.022764154	0.680248602	0.032473503	0.214692432	NA	NA	NA	NA	Red	0.444437859
22	Adenosine	0.000682379	0.301527191	0.004031782	-1.729639986	3.165974054	Adenosine	Adenosine	Adenosine	NA	Blue	1.451173525
23	Adipate	0.079837017	1.24967587	0.144111319	0.321553949	1.097795698	NA	NA	NA	NA	Red	0.505764119
24	Allantoate	0.21053078	1.300235772	0.296405178	0.378773251	0.6766844	NA	NA	NA	NA	Red	0.698684285
25	alpha-D-Galactose	0.034287215	1.481604989	0.07264816	0.567160861	1.464867783	alpha-D-Galactose	NA	NA	NA	Red	1.0854273
26	alpha-Isopropylmalate	0.17921943	7.961983917	0.262691493	2.993127957	0.746614908	NA	alpha-Isopropylmalate	NA	NA	Red	0.120200354
27	Aminomalonate	7.28E-05	0.409947467	0.000992669	-1.286489049	4.137808573	Aminomalonate	Aminomalonate	Aminomalonate	NA	Blue	1.444567899
28	AMP	0.028718693	0.543307275	0.063143602	-0.880159731	1.541835329	AMP	NA	NA	NA	Blue	0.886798669
29	Benzoate	3.38E-10	0.38341582	7.24E-08	-1.383018231	9.4709128	Benzoate	Benzoate	Benzoate	NA	Blue	1.59363485
30	beta-Alanine	0.000261542	0.56044014	0.0022388	-0.835367806	3.582458441	beta-Alanine	NA	NA	NA	Blue	1.349200295
31	beta-D-Fructose	0.051324725	0.768516476	0.100765974	-0.379851905	1.289673366	NA	NA	NA	NA	Blue	0.964052867
32	beta-D-Fructose 1,6-bisphosphate	0.751731906	1.044180896	0.800351383	0.062371669	0.123937016	NA	NA	NA	NA	Red	0.177732746
33	beta-D-Fructose 6-phosphate	0.005758585	2.137169369	0.017510676	1.095701245	2.239684201	beta-D-Fructose 6-phosphate	beta-D-Fructose 6-phosphate	beta-D-Fructose 6-phosphate	NA	Red	1.331895209
34	beta-D-Glucose	0.463956499	0.170261785	0.560941756	-2.554173436	0.333522737	NA	beta-D-Glucose	NA	NA	Blue	0.735289391
35	beta-D-Glucose 6-phosphate	0.005427505	2.213711952	0.017080679	1.146467511	2.265399733	beta-D-Glucose 6-phosphate	beta-D-Glucose 6-phosphate	beta-D-Glucose 6-phosphate	NA	Red	1.321194486
36	beta-Maltose	0.112858621	0.832180851	0.188685507	-0.265031004	0.947465261	NA	NA	NA	NA	Blue	0.63484853
37	cis-Aconitate	0.232864294	1.647531915	0.323502928	0.720306413	0.632897099	NA	NA	NA	NA	Red	0.220625379
38	Citrate	0.192896381	1.117258423	0.277045808	0.159962921	0.714675921	NA	NA	NA	NA	Red	0.756643985
39	CMP	0.158242437	1.47348276	0.23681036	0.559230181	0.800677038	NA	NA	NA	NA	Red	0.583034891
40	Cys-Gly	0.028429721	6.276911136	0.063143602	2.650054784	1.546227403	Cys-Gly	Cys-Gly	Cys-Gly	NA	Red	1.05551954
41	D-Arabitol	0.829444444	1.019546584	0.857853776	0.027927695	0.081212698	NA	NA	NA	NA	Red	0.461075936
42	Dehydroabietic acid	0.061713752	1.216994408	0.118250914	0.283322539	1.209618048	NA	NA	NA	NA	Red	0.871372985
43	D-Erythronate	0.289523398	1.018630992	0.387237544	0.026631518	0.538316333	NA	NA	NA	NA	Red	0.719783793
44	D-Erythrose	0.127152594	0.72327989	0.209312732	-0.467374054	0.895674775	NA	NA	NA	NA	Blue	0.647037168
45	D-Fructose 1-phosphate	0.027304278	1.354748489	0.062829199	0.438025038	1.563769303	D-Fructose 1-phosphate	NA	NA	NA	Red	1.151391244
46	D-Galactose 6-phosphate	0.454905177	1.230842511	0.554732513	0.299646177	0.34207912	NA	NA	NA	NA	Red	0.301022189
47	D-Glucono-1,5-lactone	0.146754391	0.76462748	0.22757565	-0.387171045	0.833408894	NA	NA	NA	NA	Blue	0.802114572
48	D-Glucose 1-phosphate	0.023163441	0.721365812	0.055077516	-0.471197044	1.635196922	D-Glucose 1-phosphate	NA	NA	NA	Blue	0.997821846
49	D-Glucose 6-phosphate	0.001271054	2.803116074	0.006634283	1.487031486	2.895835942	D-Glucose 6-phosphate	D-Glucose 6-phosphate	D-Glucose 6-phosphate	NA	Red	1.430149021
50	D-Glycerate	0.000326509	0.497679791	0.002409413	-1.006710289	3.486104522	D-Glycerate	D-Glycerate	D-Glycerate	NA	Blue	1.440441986
51	Dicarboxylate	0.002056413	0.63693932	0.008149488	-0.650772158	2.686889708	Dicarboxylate	NA	NA	NA	Blue	1.205435412
52	Digalacturonate	0.383121521	4.488069077	0.493903648	2.166094881	0.416663451	NA	Digalacturonate	NA	NA	Red	0.43874262
53	Diphosphate	0.456228609	0.94940434	0.554732513	-0.074905449	0.340817485	NA	NA	NA	NA	Blue	0.568967949
54	D-Lyxose	0.011803345	0.768064629	0.030803852	-0.380700382	1.927994887	D-Lyxose	NA	NA	NA	Blue	1.045673589
55	D-Mannose 6-phosphate	0.008387467	1.292449398	0.02361734	0.370107797	2.076369199	D-Mannose 6-phosphate	NA	NA	NA	Red	1.201148665
56	Dodecanoic acid	0.097109436	0.927891312	0.167592091	-0.107972268	1.012738569	NA	NA	NA	NA	Blue	0.85197864
57	D-Ribonate	0.256790773	1.099923681	0.347805224	0.137403425	0.590420586	NA	NA	NA	NA	Red	0.733054189
58	D-Ribose	2.58E-08	0.292719139	2.76E-06	-1.77241102	7.589116003	D-Ribose	D-Ribose	D-Ribose	NA	Blue	1.547811374
59	D-Ribose 5-phosphate	0.006257701	3.816516959	0.018096595	1.932256602	2.203585181	D-Ribose 5-phosphate	D-Ribose 5-phosphate	D-Ribose 5-phosphate	NA	Red	1.245793932
60	D-Ribulose 5-phosphate	0.007586379	4.729580594	0.021646467	2.241712255	2.119965493	D-Ribulose 5-phosphate	D-Ribulose 5-phosphate	D-Ribulose 5-phosphate	NA	Red	1.32915474
61	D-Sorbitol	0.389566575	0.965423198	0.496551767	-0.050766601	0.409418313	NA	NA	NA	NA	Blue	0.641117637
62	D-Tagatose	0.003116591	0.317713839	0.011499146	-1.654200163	2.5063202	D-Tagatose	D-Tagatose	D-Tagatose	NA	Blue	1.273458154
63	D-Threitol	0.009439694	1.428458582	0.026234993	0.514459206	2.025042092	D-Threitol	NA	NA	NA	Red	1.327883752
64	D-Threonate	0.000637053	2.79501237	0.004009689	1.482854668	3.195824189	D-Threonate	D-Threonate	D-Threonate	NA	Red	1.561392844
65	D-Threose	0.079219815	1.978123008	0.144111319	0.984132142	1.101166178	NA	NA	NA	NA	Red	0.769955269
66	D-Xylonolactone	0.13343596	0.700867456	0.211520708	-0.512786458	0.874727114	NA	NA	NA	NA	Blue	0.693388777
67	D-Xylose	4.85E-05	0.557549267	0.000888234	-0.842828802	4.314042374	D-Xylose	NA	NA	NA	Blue	1.403623369
68	epsilon-Caprolactam	0.3976819	1.064305214	0.50357353	0.089911936	0.400464175	NA	NA	NA	NA	Red	0.407905816
69	Erythritol	0.518870788	1.590518362	0.603469286	0.669497028	0.284940779	NA	NA	NA	NA	Red	0.432989585
70	Ethanolamine	0.346595018	0.983233187	0.449523235	-0.024394484	0.460177684	NA	NA	NA	NA	Blue	0.626741827
71	Ethanolamine phosphate	0.080942242	0.820199132	0.144111319	-0.285953878	1.09182477	NA	NA	NA	NA	Blue	0.890385846
72	Fumarate	0.04026676	0.765685377	0.08129327	-0.38517639	1.395053314	Fumarate	NA	NA	NA	Blue	0.992966458
73	Glutarate	0.038375821	0.557048311	0.078213579	-0.844125642	1.415942317	Glutarate	NA	NA	NA	Blue	1.040300018
74	Glutathione	0.004119371	0.242369923	0.013902157	-2.04471742	2.385169075	Glutathione	Glutathione	Glutathione	NA	Blue	1.149908453
75	Glycerol	0.632109941	0.99514499	0.697275914	-0.007021357	0.19920738	NA	NA	NA	NA	Blue	0.248108826
76	Glycerone	0.000180929	0.226530338	0.001748816	-2.142223821	3.742492604	Glycerone	Glycerone	Glycerone	NA	Blue	1.191649162
77	Glycine	0.010617986	0.333239	0.028403112	-1.585370839	1.973957859	Glycine	Glycine	Glycine	NA	Blue	1.394997488
78	Glycolate	0.004689345	0.590282299	0.015204847	-0.760523016	2.328887781	Glycolate	NA	NA	NA	Blue	1.166209557
79	Guanosine	0.18351505	0.455313582	0.265753379	-1.135067599	0.736328314	NA	Guanosine	NA	NA	Blue	0.325664374
80	Hexadecanoic acid	0.773318216	0.993817185	0.815222158	-0.008947606	0.11164176	NA	NA	NA	NA	Blue	0.180629398
81	Hydroquinone	0.892369608	0.957000593	0.905057328	-0.063408276	0.049455229	NA	NA	NA	NA	Blue	0.09986778
82	Hydroxylamine	0.335822397	0.983620824	0.442015198	-0.023825816	0.473890343	NA	NA	NA	NA	Blue	0.631752911
83	Hydroxyproline	0.037042277	1.118736081	0.076221608	0.161869733	1.43130233	Hydroxyproline	NA	NA	NA	Red	0.983609374
84	Inosine	5.40E-05	0.193241824	0.000888234	-2.371520716	4.267943154	Inosine	Inosine	Inosine	NA	Blue	1.335687611
85	Lactulose	0.000219259	0.608592872	0.001955056	-0.716450657	3.659043319	Lactulose	NA	NA	NA	Blue	1.36850817
86	L-Adrenaline	0.132698931	0.423485596	0.211520708	-1.239615194	0.877132577	NA	L-Adrenaline	NA	NA	Blue	0.215169828
87	L-Alanine	0.404887496	0.165231152	0.509681906	-2.597442382	0.392665636	NA	L-Alanine	NA	NA	Blue	0.579447524
88	L-Asparagine	0.595882201	0.951896293	0.671151531	-0.071123691	0.224839587	NA	NA	NA	NA	Blue	0.305273865
89	L-Aspartate	0.080920407	1.230445816	0.144111319	0.299181128	1.091941943	NA	NA	NA	NA	Red	0.792621722
90	L-Citrulline	0.000299668	5.585336572	0.002375143	2.48164422	3.523360181	L-Citrulline	L-Citrulline	L-Citrulline	NA	Red	1.383192919
91	L-Cystathionine	0.140988719	1.655237451	0.220230553	0.727038193	0.850815636	NA	NA	NA	NA	Red	0.783504493
92	L-Cysteine	0.015905562	0.607290071	0.039578958	-0.719542312	1.79845097	L-Cysteine	NA	NA	NA	Blue	0.614072202
93	L-Glutamate	0.036708019	0.806622165	0.076221608	-0.310035045	1.435239056	L-Glutamate	NA	NA	NA	Blue	0.995703585
94	L-Glutamine	0.717755491	0.875884952	0.770901546	-0.191186712	0.144023477	NA	NA	NA	NA	Blue	0.211469322
95	L-Gulonate	0.096541785	0.91120629	0.167592091	-0.13415039	1.015284677	NA	NA	NA	NA	Blue	0.849411257
96	L-Histidine	0.000140415	1.03334065	0.001502438	0.04731593	3.85258726	L-Histidine	NA	NA	NA	Red	1.40301936
97	L-Homoserine	7.65E-05	0.676074471	0.000992669	-0.564745923	4.116191359	L-Homoserine	NA	NA	NA	Blue	1.43686898
98	L-Iditol	0.566875618	0.316300454	0.64872397	-1.660632467	0.246512222	NA	L-Iditol	NA	NA	Blue	0.132503797
99	Linoleate	5.39E-07	0.697840965	2.89E-05	-0.519029806	6.268104006	Linoleate	NA	NA	NA	Blue	1.566431778
100	L-Isoleucine	0.450404168	0.457666534	0.553945356	-1.127631292	0.346397599	NA	L-Isoleucine	NA	NA	Blue	0.311577078
101	L-Leucine	0.712361889	0.906898777	0.769926486	-0.14098656	0.147299323	NA	NA	NA	NA	Blue	0.201203502
102	L-Lysine	0.004547827	1.734651579	0.014972845	0.794645913	2.342196076	L-Lysine	NA	NA	NA	Red	1.155298261
103	L-Methionine	0.001654254	0.689295586	0.006941379	-0.536805319	2.781397832	L-Methionine	NA	NA	NA	Blue	1.218520395
104	L-Methionine S-oxide	0.685087359	1.181649777	0.744206573	0.240802506	0.164254046	NA	NA	NA	NA	Red	0.462293324
105	L-Noradrenaline	0.075295215	0.54526884	0.140114574	-0.874960383	1.123232623	NA	NA	NA	NA	Blue	0.400626204
106	L-Ornithine	0.336675127	1.091960051	0.442015198	0.126920077	0.472788967	NA	NA	NA	NA	Red	0.470907494
107	L-Phenylalanine	0.00018644	0.675266386	0.001748816	-0.566471352	3.729459824	L-Phenylalanine	NA	NA	NA	Blue	1.392447423
108	L-Proline	0.001362051	0.444621643	0.006720561	-1.169349918	2.865806535	L-Proline	L-Proline	L-Proline	NA	Blue	1.395049027
109	L-Serine	0.000685042	0.801159561	0.004031782	-0.319838493	3.164282738	L-Serine	NA	NA	NA	Blue	1.313695455
110	L-Threonine	0.34598196	0.684987351	0.449523235	-0.545850747	0.460946545	NA	NA	NA	NA	Blue	0.649915476
111	L-Tyrosine	0.837922859	1.066777513	0.857853776	0.093259319	0.076795962	NA	NA	NA	NA	Red	0.23222284
112	L-Valine	0.172661088	0.946257067	0.256593562	-0.079695926	0.762805526	NA	NA	NA	NA	Blue	0.76404024
113	L-Xylulose	0.720468735	8.566002436	0.770901546	3.098622087	0.142384861	NA	L-Xylulose	NA	NA	Red	0.224655896
114	Maleimide	0.637861683	1.075897582	0.700012309	0.10554075	0.195273485	NA	NA	NA	NA	Red	0.277848251
115	Mannitol	0.481439326	1.001227496	0.572377866	0.001769816	0.317458437	NA	NA	NA	NA	Red	0.641075361
116	Methylamine	0.241889157	0.945810878	0.331567068	-0.08037636	0.616383599	NA	NA	NA	NA	Blue	0.48172714
117	myo-Inositol	0.499230806	0.027432389	0.586324745	-5.1879759	0.301698623	NA	myo-Inositol	NA	NA	Blue	0.653456839
118	myo-Inositol 4-phosphate	0.572426826	0.872954243	0.651592239	-0.19602206	0.242280022	NA	NA	NA	NA	Blue	0.195063526
119	N6-(L-1,3-Dicarboxypropyl)-L-lysine	0.466686555	1.05184317	0.5610726	0.072919615	0.330974711	NA	NA	NA	NA	Red	0.428424583
120	N-Acetyl-beta-D-galactosamine	0.005525098	0.369740674	0.01713581	-1.435414338	2.257660042	N-Acetyl-beta-D-galactosamine	N-Acetyl-beta-D-galactosamine	N-Acetyl-beta-D-galactosamine	NA	Blue	1.118575669
121	N-Acetyl-beta-D-glucosamine	0.00361129	0.569859425	0.012669117	-0.81132202	2.442337584	N-Acetyl-beta-D-glucosamine	NA	NA	NA	Blue	1.324699024
122	N-Acetyl-D-galactosamine	0.004157655	2.69983484	0.013902157	1.432871154	2.381151603	N-Acetyl-D-galactosamine	N-Acetyl-D-galactosamine	N-Acetyl-D-galactosamine	NA	Red	1.309601854
123	N-Acetyl-D-mannosamine	0.00958254	0.038664849	0.026290559	-4.692833616	2.018519352	N-Acetyl-D-mannosamine	N-Acetyl-D-mannosamine	N-Acetyl-D-mannosamine	N-Acetyl-D-mannosamine	Blue	0.830176245
124	N-Acetylornithine	0.107950814	0.002873572	0.183345034	-8.442938978	0.966774077	NA	N-Acetylornithine	NA	NA	Blue	1.206598015
125	N-Acetylputrescine	0.001633458	0.46910082	0.006941379	-1.092030073	2.786891969	N-Acetylputrescine	N-Acetylputrescine	N-Acetylputrescine	NA	Blue	1.1679862
126	Nicotinamide	0.000536032	0.56640578	0.003584712	-0.820092107	3.27080954	Nicotinamide	NA	NA	NA	Blue	1.290697082
127	N-Methyl-L-alanine	0.001524659	0.746228559	0.006832771	-0.42231052	2.816827139	N-Methyl-L-alanine	NA	NA	NA	Blue	1.231498476
128	Nonanoic acid	0.157773934	0.942835807	0.23681036	-0.084921544	0.801964744	NA	NA	NA	NA	Blue	0.724324341
129	Octadecanoic acid	0.001935692	0.704841373	0.007966119	-0.504629484	2.713163666	Octadecanoic acid	NA	NA	NA	Blue	1.217500527
130	Octanoic acid	0.071598698	0.57584293	0.134404574	-0.796252746	1.145094874	NA	NA	NA	NA	Blue	0.944380552
131	Oleamide	2.78E-06	3.049256489	7.45E-05	1.608457508	5.555363777	Oleamide	Oleamide	Oleamide	NA	Red	1.36583129
132	Orthophosphate	0.020886203	0.570369623	0.050220757	-0.810030948	1.680140514	Orthophosphate	NA	NA	NA	Blue	1.097333326
133	Oxalate	0.004118693	4.006164369	0.013902157	2.002221615	2.385240596	Oxalate	Oxalate	Oxalate	NA	Red	1.477651645
134	Pentadecanoic acid	0.071302592	2.123659508	0.134404574	1.086552473	1.14689468	NA	Pentadecanoic acid	NA	NA	Red	1.126650978
135	Phenylacetic acid	0.001196132	0.449106553	0.006399305	-1.154870323	2.922220977	Phenylacetic acid	Phenylacetic acid	Phenylacetic acid	NA	Blue	1.413972094
136	Phenylethyl alcohol	0.474471501	0.746090741	0.567245259	-0.42257699	0.323789868	NA	NA	NA	NA	Blue	0.036460112
137	Phenylpropanoate	0.000500417	0.400422456	0.003454493	-1.32040521	3.300667765	Phenylpropanoate	Phenylpropanoate	Phenylpropanoate	NA	Blue	1.297400454
138	Phosphoenolpyruvate	0.43865541	1.11979902	0.54576894	0.163239822	0.35787651	NA	NA	NA	NA	Red	0.530678546
139	Propane-1,3-diol	8.35E-05	0.244065624	0.000992669	-2.034658988	4.078336789	Propane-1,3-diol	Propane-1,3-diol	Propane-1,3-diol	NA	Blue	1.532588802
140	Pseudouridine	0.501389852	0.896499273	0.586324745	-0.157625682	0.29982446	NA	NA	NA	NA	Blue	0.55701065
141	Putrescine	0.135262102	1.335563164	0.212838897	0.417448208	0.868823866	NA	NA	NA	NA	Red	0.571478537
142	Pyrrole-2-carboxylate	0.788245574	1.030427979	0.826885063	0.043243673	0.103338459	NA	NA	NA	NA	Red	0.589097528
143	Pyruvate	5.99E-06	0.108834542	0.000142499	-3.199791582	5.22235995	Pyruvate	Pyruvate	Pyruvate	Pyruvate	Blue	1.588450532
144	Quinovose	3.33E-07	0.215967744	2.38E-05	-2.211112243	6.477250922	Quinovose	Quinovose	Quinovose	NA	Blue	1.593634448
145	Shikimate	0.119450568	1.235733171	0.198158307	0.305367259	0.922811781	NA	NA	NA	NA	Red	0.806015507
146	sn-Glycerol 1-phosphate	0.132694552	1.127897786	0.211520708	0.173636331	0.877146908	NA	NA	NA	NA	Red	0.927887612
147	Sophorose	0.001100722	1.512178237	0.006198803	0.596628197	2.958322362	Sophorose	NA	NA	NA	Red	1.405135601
148	Spermidine	0.128639101	1.874429633	0.210143264	0.906451667	0.890627005	NA	NA	NA	NA	Red	0.781855635
149	Spermine	8.06E-05	5.718586684	0.000992669	2.515658637	4.093839458	Spermine	Spermine	Spermine	NA	Red	1.137503165
150	Sphingosine	0.002209679	1.780839414	0.008444132	0.832557428	2.655670744	Sphingosine	NA	NA	NA	Red	1.452851481
151	Succinate	0.205476507	0.834690108	0.291205116	-0.260687422	0.687237825	NA	NA	NA	NA	Blue	0.736258125
152	Succinate semialdehyde	0.012305868	1.550952817	0.031728382	0.633154798	1.909887751	Succinate semialdehyde	NA	NA	NA	Red	0.928754305
153	Sucrose	0.011768024	0.425823503	0.030803852	-1.231672515	1.929296467	Sucrose	Sucrose	Sucrose	NA	Blue	1.058726314
154	Sulfate	0.026894424	0.501493057	0.062558769	-0.995698368	1.570337749	Sulfate	NA	NA	NA	Blue	1.007554301
155	Taurine	0.100210348	2.108421967	0.171560116	1.076163628	0.999087429	NA	Taurine	NA	NA	Red	0.725697173
156	Tetracosanoic acid	0.027708407	2.148517608	0.063080842	1.103341601	1.557388439	Tetracosanoic acid	Tetracosanoic acid	Tetracosanoic acid	NA	Red	0.989269681
157	Tetradecanoic acid	0.001457782	0.00094965	0.006832771	-10.04031711	2.836307356	Tetradecanoic acid	Tetradecanoic acid	Tetradecanoic acid	Tetradecanoic acid	Blue	1.222826907
158	Threonate	0.155449604	0.084158683	0.23681036	-3.570744058	0.808410379	NA	Threonate	NA	NA	Blue	1.435770025
159	Thymine	0.002042698	0.641420792	0.008149488	-0.640656976	2.689795909	Thymine	NA	NA	NA	Blue	1.311747442
160	UDP-N-acetyl-alpha-D-glucosamine	0.38981634	0.976445917	0.496551767	-0.034387956	0.40913996	NA	NA	NA	NA	Blue	0.597399467
161	UMP	0.630397486	2.234292211	0.697275914	1.159817881	0.200385527	NA	UMP	NA	NA	Red	0.356350514
162	Uracil	0.014083043	0.686672072	0.03587823	-0.542306806	1.851303483	Uracil	NA	NA	NA	Blue	1.137857916
163	Urate	0.153353952	0.385927562	0.23609889	-1.373598015	0.814305028	NA	Urate	NA	NA	Blue	0.546169533
164	Urea	6.00E-05	0.471030675	0.000916972	-1.086107079	4.221929736	Urea	Urea	Urea	NA	Blue	1.462206559
165	Uridine	0.000292176	0.161879298	0.002375143	-2.627009597	3.534356113	Uridine	Uridine	Uridine	NA	Blue	1.515703573
166	Xanthine	0.00233479	0.21116968	0.008765703	-2.243525388	2.63175217	Xanthine	Xanthine	Xanthine	NA	Blue	1.002917526
167	Xylitol	7.02E-07	0.250754884	3.00E-05	-1.995650295	6.153798489	Xylitol	Xylitol	Xylitol	NA	Blue	1.61258637
168	Zymosterol	1.09E-06	0.299986892	3.52E-05	-1.73702863	5.962183968	Zymosterol	Zymosterol	Zymosterol	NA	Blue	1.509605265
169	3-Phosphoglycerate	0.047190817	2.228743556	0.094381634	1.156230627	1.326142505	3-Phosphoglycerate	3-Phosphoglycerate	3-Phosphoglycerate	NA	Red	1.08072029
170	Hexose	0.947697643	0.881625858	0.956638187	-0.181761557	0.0233302	NA	NA	NA	NA	Blue	0.320270604
171	Citramalic acid	0.000697084	0.631668309	0.004031782	-0.662760902	3.156714966	Citramalic acid	NA	NA	NA	Blue	1.318771327
172	Hexose-6-phosphate	0.003585865	2.272190595	0.012669117	1.184083855	2.445406122	Hexose-6-phosphate	Hexose-6-phosphate	Hexose-6-phosphate	NA	Red	1.324309785
173	Glycerol-alpha-phosphate	0.018617232	0.779291042	0.045794112	-0.359765863	1.73008488	Glycerol-alpha-phosphate	NA	NA	NA	Blue	0.925208302
174	Malate	0.031606875	0.885143094	0.067638713	-0.176017392	1.500218437	Malate	NA	NA	NA	Blue	1.0117438
175	Hexadecylglycerol	0.0300951	0.505402788	0.065054055	-0.984494472	1.521504205	Hexadecylglycerol	NA	NA	NA	Blue	1.251112368
176	2-Hydroxyglutaric acid	0.092531358	0.903347006	0.162309103	-0.146647813	1.033711064	NA	NA	NA	NA	Blue	0.843808066
177	Lactobionic acid	0.001564513	0.718369508	0.006832771	-0.47720198	2.805620824	Lactobionic acid	NA	NA	NA	Blue	1.272641707
178	Octadecanol	0.005809617	6.263336305	0.017510676	2.646931345	2.235852516	Octadecanol	Octadecanol	Octadecanol	NA	Red	1.263267315
179	Heptadecanoic acid	0.061888329	0.906341088	0.118250914	-0.141874005	1.208391246	NA	NA	NA	NA	Blue	0.85480487
180	N-Acetylglycine	0.005141519	0.750659573	0.016422165	-0.413769307	2.288908565	N-Acetylglycine	NA	NA	NA	Blue	1.191052466
181	Hexadecane	0.665432644	1.044825002	0.726543805	0.063261325	0.176895898	NA	NA	NA	NA	Red	0.328327905
182	Butyrolactam	0.839245147	1.023246617	0.857853776	0.033153897	0.076111162	NA	NA	NA	NA	Red	0.421768299
183	Methanolphosphate	0.001470465	0.249362364	0.006832771	-2.003684357	2.832545277	Methanolphosphate	Methanolphosphate	Methanolphosphate	NA	Blue	1.355192514
184	1-Monopalmitin	0.00035671	0.428254685	0.002544532	-1.223459065	3.447684602	1-Monopalmitin	1-Monopalmitin	1-Monopalmitin	NA	Blue	1.307902774
185	1-Monostearin	1.15E-06	0.540606657	3.52E-05	-0.887348817	5.938166299	1-Monostearin	NA	NA	NA	Blue	1.523652985
186	Isopropyl dodecanoate	0.024926167	0.384207028	0.05861758	-1.380044184	1.603344497	Isopropyl dodecanoate	Isopropyl dodecanoate	Isopropyl dodecanoate	NA	Blue	1.21318028
187	Dihydroxymalonic acid	0.157266403	0.695042634	0.23681036	-0.524826619	0.803364047	NA	NA	NA	NA	Blue	0.676170564
188	Palatinitol	0.183792057	0.81477588	0.265753379	-0.295524823	0.735673263	NA	NA	NA	NA	Blue	0.748837666
189	2-Hydroxypentanoic acid	0.002104885	0.869731379	0.008189916	-0.201358209	2.67677163	2-Hydroxypentanoic acid	NA	NA	NA	Blue	1.279902623
190	2-Monopalmitin	0.005995684	1.500032073	0.017820506	0.584993348	2.222161238	2-Monopalmitin	NA	NA	NA	Red	1.021108396
191	Lactitol	0.006168788	0.273586316	0.018083845	-1.869932024	2.209800145	Lactitol	Lactitol	Lactitol	NA	Blue	0.403122178
192	2-Ketoglucose dimethylacetal	0.019156167	0.704109703	0.046584315	-0.50612787	1.717691385	2-Ketoglucose dimethylacetal	NA	NA	NA	Blue	1.117086271
193	2-Hydroxyadipic acid	0.580875662	1.018606555	0.657711068	0.026596907	0.235916819	NA	NA	NA	NA	Red	0.384808568
194	Maltitol	0.130133309	1.239346922	0.210973698	0.309580087	0.885611527	NA	NA	NA	NA	Red	0.358334856
195	Levoglucosan	0.8187161	1.274958392	0.854659733	0.350450166	0.086866669	NA	NA	NA	NA	Red	0.474059708
196	2-Piperidinobenzonitrile	0.447225223	1.073346696	0.553215016	0.102116149	0.349473711	NA	NA	NA	NA	Red	0.38177466
197	Glycyl proline	0.001381798	4.666875564	0.006720561	2.222457	2.859555591	Glycyl proline	Glycyl proline	Glycyl proline	NA	Red	1.568572475
198	1-Monoolein	0.02869187	0.046330088	0.063143602	-4.431906752	1.542241147	1-Monoolein	1-Monoolein	1-Monoolein	1-Monoolein	Blue	1.103696622
199	2-Monoolein	0.001552332	1.211858925	0.006832771	0.277221762	2.809015329	2-Monoolein	NA	NA	NA	Red	1.267966146
200	Glucoheptulose	0.001142789	0.389162528	0.006270691	-1.361555294	2.942033769	Glucoheptulose	Glucoheptulose	Glucoheptulose	NA	Blue	1.121946555
201	Alanine-Alanine	0.000608905	0.065507648	0.003948656	-3.932192828	3.215450514	Alanine-Alanine	Alanine-Alanine	Alanine-Alanine	Alanine-Alanine	Blue	1.461879933
202	Glutamyl-Valine	0.000187957	0.299356779	0.001748816	-1.740062152	3.725941939	Glutamyl-Valine	Glutamyl-Valine	Glutamyl-Valine	NA	Blue	1.502715224
203	Conduritol-beta-expoxide	0.772591142	0.935036225	0.815222158	-0.096905836	0.112050275	NA	NA	NA	NA	Blue	0.508705979
204	1-Deoxyerythritol	0.557658734	0.784813	0.641607361	-0.349579156	0.253631491	NA	NA	NA	NA	Blue	0.240575313
205	2,5-Dihydroxypyrazine	0.841819126	0.961712566	0.857853776	-0.056322325	0.074781212	NA	NA	NA	NA	Blue	0.198268753
206	3-Aminoisobutyric acid	0.234312868	0.880086436	0.323502928	-0.184282872	0.63020386	NA	NA	NA	NA	Blue	0.720212844
207	3-Deoxyhexitol	0.111931492	0.427462153	0.18860897	-1.226131403	0.951047708	NA	3-Deoxyhexitol	NA	NA	Blue	0.473287728
208	alpha-Aminoadipic acid	0.178278341	1.098846981	0.262691493	0.135990499	0.748901415	NA	NA	NA	NA	Red	0.570158705
209	Diglycerol	0.000107039	0.47037135	0.0012056	-1.088127905	3.970457074	Diglycerol	Diglycerol	Diglycerol	NA	Blue	1.402135387
210	Hexitol	0.035977663	1.364935204	0.075482549	0.448832465	1.443967046	Hexitol	NA	NA	NA	Red	1.103902882
211	Isohexonic acid	0.968027086	0.59905783	0.972571814	-0.739232816	0.014112491	NA	NA	NA	NA	Blue	0.318365128
212	Lactamide	0.010207201	2.004372768	0.027649887	1.003150842	1.99109332	Lactamide	Lactamide	Lactamide	NA	Red	1.300313897
213	Lactic acid	4.55E-05	0.375878005	0.000888234	-1.411663598	4.342049021	Lactic acid	Lactic acid	Lactic acid	NA	Blue	1.387906394
214	Pentitol	0.496149211	1.064092296	0.586324745	0.089623291	0.304387695	NA	NA	NA	NA	Red	0.605256365
