# Supplementary material for: Efficient Biodegradation of Patulin by Aspergillus niger FS10 and Metabolic Response of Degrading Strain
Source: Foods. 2023 Jan 13;12(2):382. doi: 10.3390/foods12020382 (PMC9858360; doi:10.3390/foods12020382)
Supplement: Supplementary file 1 [file foods-12-00382-s001.zip › Table S3.csv]

	compound	Pvalue	FC	adjust.Pvalue	FC_log	pvalue_log	sig_p	sig_f	sig_both	sig_both_20	FC_col	VIP
1	(-)-Quebrachitol	0.026013601	1.361500755	0.195845339	0.445197783	1.584799527	(-)-Quebrachitol	NA	NA	NA	Red	0.996490638
2	(1R,2S)-1-Hydroxypropane-1,2,3-tricarboxylate	0.631512459	0.934312836	0.831870468	-0.098022407	0.199618077	NA	NA	NA	NA	Blue	0.571611302
3	(9Z)-Hexadecenoic acid	0.907225582	0.637270963	0.947762756	-0.650021168	0.042284712	NA	NA	NA	NA	Blue	0.60163148
4	(9Z)-Octadecenoic acid	0.626956529	0.810220533	0.831870468	-0.303613448	0.20276257	NA	NA	NA	NA	Blue	0.625807107
5	(9Z,12Z,15Z)-Octadecatrienoic acid	0.371717481	1.1913314	0.683741577	0.252574792	0.429787014	NA	NA	NA	NA	Red	0.848280991
6	(R)-3-Hydroxybutanoate	0.638820723	0.999816613	0.831870468	-0.000264596	0.194621004	NA	NA	NA	NA	Blue	0.301848431
7	1,5-Anhydro-D-glucitol	0.537189568	1.117660846	0.776747078	0.160482468	0.26987243	NA	NA	NA	NA	Red	0.773836418
8	2-Amino-2-deoxy-D-gluconate	0.668866351	1.292546569	0.837060813	0.370216261	0.174660652	NA	NA	NA	NA	Red	0.240843999
9	2-Oxoglutarate	0.063036481	0.792385012	0.299773486	-0.335726502	1.200408041	NA	NA	NA	NA	Blue	1.122121073
10	2-Phenylacetamide	0.668643319	1.014028679	0.837060813	0.020098455	0.174805491	NA	NA	NA	NA	Red	0.78932171
11	3,4-Dihydroxybenzoate	0.033683592	0.824304884	0.212008488	-0.278750052	1.472581607	3,4-Dihydroxybenzoate	NA	NA	NA	Blue	1.357781973
12	3-beta-D-Galactosyl-sn-glycerol	0.624947778	0.893979182	0.831870468	-0.16168686	0.204156272	NA	NA	NA	NA	Blue	0.80507594
13	3-Hydroxy-3-methylglutarate	0.845619915	1.154489902	0.90964989	0.207255555	0.072824798	NA	NA	NA	NA	Red	0.439192929
14	3-Hydroxypropanoate	0.845889384	1.28591716	0.90964989	0.362797706	0.072686426	NA	NA	NA	NA	Red	0.237661474
15	4-Aminobutanoate	0.144277147	0.94088417	0.482426711	-0.087910968	0.840802453	NA	NA	NA	NA	Blue	0.81672143
16	4-Hydroxyacid	0.632159153	1.03914706	0.831870468	0.055399838	0.199173569	NA	NA	NA	NA	Red	0.776192228
17	5-Aminopentanoate	0.754105078	1.043697784	0.868287667	0.061704021	0.122568135	NA	NA	NA	NA	Red	0.415934507
18	5'-Methylthioadenosine	0.198063498	0.819600554	0.510669742	-0.287007136	0.703195555	NA	NA	NA	NA	Blue	1.109234132
19	5-Oxoproline	0.776607461	1.005677544	0.880061606	0.008167799	0.109798441	NA	NA	NA	NA	Red	0.624364758
20	6-Phospho-D-gluconate	0.237197885	0.656408401	0.564003861	-0.607334392	0.624889187	NA	NA	NA	NA	Blue	0.601988499
21	Adenine	0.028370119	0.889576367	0.195845339	-0.168809634	1.54713884	Adenine	NA	NA	NA	Blue	1.40356266
22	Adenosine	7.06E-05	0.212484404	0.002519525	-2.234571139	4.150943774	Adenosine	Adenosine	Adenosine	Adenosine	Blue	2.099794232
23	Adipate	0.974969066	1.038681994	0.982145512	0.054754023	0.011009163	NA	NA	NA	NA	Red	0.370083421
24	Allantoate	0.171193871	0.489631158	0.50367881	-1.030232726	0.766511788	NA	Allantoate	NA	NA	Blue	0.732266469
25	alpha-D-Galactose	0.006062309	0.402812067	0.068280739	-1.311821192	2.217361959	alpha-D-Galactose	alpha-D-Galactose	alpha-D-Galactose	NA	Blue	1.413310448
26	alpha-Isopropylmalate	0.069235992	0.801745863	0.320839903	-0.31878309	1.159668078	NA	NA	NA	NA	Blue	1.164131192
27	Aminomalonate	0.314202062	1.078553175	0.659208247	0.109097307	0.50279097	NA	NA	NA	NA	Red	0.634767711
28	AMP	0.860583244	0.743622019	0.916242857	-0.427358606	0.065207114	NA	NA	NA	NA	Blue	0.368135311
29	Benzoate	0.395500146	0.741331867	0.683741577	-0.431808566	0.402853351	NA	NA	NA	NA	Blue	0.374527062
30	beta-Alanine	0.717377968	0.961380268	0.862465647	-0.056820902	0.144251965	NA	NA	NA	NA	Blue	0.573482174
31	beta-D-Fructose	0.000202611	0.576785881	0.004817634	-0.793892245	3.693337505	beta-D-Fructose	NA	NA	NA	Blue	1.949160312
32	beta-D-Fructose 1,6-bisphosphate	0.057435987	0.68841485	0.295300562	-0.538649876	1.24081591	NA	NA	NA	NA	Blue	1.351431201
33	beta-D-Fructose 6-phosphate	0.41974735	1.214239932	0.696325061	0.280053525	0.377012037	NA	NA	NA	NA	Red	0.55295567
34	beta-D-Glucose	0.222207774	0.31824221	0.534297345	-1.651802897	0.65324075	NA	beta-D-Glucose	NA	NA	Blue	1.020910687
35	beta-D-Glucose 6-phosphate	0.385165432	1.089436557	0.683741577	0.123582184	0.414352697	NA	NA	NA	NA	Red	0.626769989
36	beta-Maltose	0.747915049	1.000598623	0.868287667	0.000863372	0.126147728	NA	NA	NA	NA	Red	0.278948645
37	cis-Aconitate	0.078911446	1.800461338	0.351813528	0.84836662	1.102860001	NA	NA	NA	NA	Red	0.610574874
38	Citrate	0.186267951	0.979269818	0.50367881	-0.030221675	0.729861863	NA	NA	NA	NA	Blue	0.952080773
39	CMP	0.196823031	3.893127254	0.510669742	1.960929502	0.705924085	NA	CMP	NA	NA	Red	1.395797558
40	Cys-Gly	0.392945352	0.216743627	0.683741577	-2.205938524	0.405667844	NA	Cys-Gly	NA	NA	Blue	1.286288182
41	D-Arabitol	0.027531176	0.866063211	0.195845339	-0.207455768	1.560175238	D-Arabitol	NA	NA	NA	Blue	1.428210293
42	Dehydroabietic acid	0.408744489	0.300878723	0.687266114	-1.732746006	0.388548089	NA	Dehydroabietic acid	NA	NA	Blue	0.668781873
43	D-Erythronate	0.725068046	1.138881127	0.866841128	0.18761717	0.139621234	NA	NA	NA	NA	Red	0.558930001
44	D-Erythrose	0.686294499	0.780963114	0.844063349	-0.356673685	0.163489482	NA	NA	NA	NA	Blue	0.414370603
45	D-Fructose 1-phosphate	0.933579304	1.004659146	0.951361767	0.006706116	0.029848785	NA	NA	NA	NA	Red	0.356797024
46	D-Galactose 6-phosphate	0.842176615	0.859939918	0.90964989	-0.21769223	0.074596822	NA	NA	NA	NA	Blue	0.380755339
47	D-Glucono-1,5-lactone	0.925618766	0.852915157	0.947762756	-0.229525857	0.033567849	NA	NA	NA	NA	Blue	0.19134637
48	D-Glucose 1-phosphate	0.595861372	1.059205517	0.82267312	0.082982542	0.224854768	NA	NA	NA	NA	Red	0.517036886
49	D-Glucose 6-phosphate	0.456313784	1.179690085	0.716272617	0.238407901	0.340736412	NA	NA	NA	NA	Red	0.540795582
50	D-Glycerate	5.76E-05	0.450356041	0.002519525	-1.150862082	4.23962552	D-Glycerate	D-Glycerate	D-Glycerate	NA	Blue	2.015019356
51	Dicarboxylate	0.68409948	0.925641882	0.844063349	-0.111473952	0.16488074	NA	NA	NA	NA	Blue	0.593618588
52	Digalacturonate	0.147081482	0.131636114	0.484237495	-2.925372754	0.832442002	NA	Digalacturonate	NA	NA	Blue	1.371957314
53	Diphosphate	0.659501969	0.940174395	0.835109002	-0.088999705	0.180783904	NA	NA	NA	NA	Blue	0.394173941
54	D-Lyxose	0.993364729	1.097550901	0.993364729	0.134287849	0.002891265	NA	NA	NA	NA	Red	0.450960505
55	D-Mannose 6-phosphate	0.408098673	1.3109387	0.687266114	0.390600226	0.389234817	NA	NA	NA	NA	Red	0.667858664
56	Dodecanoic acid	0.853309759	0.743268267	0.913041442	-0.428045081	0.068893287	NA	NA	NA	NA	Blue	0.402469524
57	D-Ribonate	0.922384778	1.064583551	0.947762756	0.090289181	0.035087873	NA	NA	NA	NA	Red	0.613512362
58	D-Ribose	0.000472297	0.506648778	0.010107164	-0.980942114	3.32578448	D-Ribose	NA	NA	NA	Blue	1.865364731
59	D-Ribose 5-phosphate	0.712554385	1.576851748	0.862465647	0.657047028	0.147181983	NA	NA	NA	NA	Red	0.575291329
60	D-Ribulose 5-phosphate	0.123761504	1.365928326	0.423434471	0.449881783	0.907414422	NA	NA	NA	NA	Red	1.036763927
61	D-Sorbitol	0.296224204	0.978322865	0.633437816	-0.031617434	0.528379458	NA	NA	NA	NA	Blue	0.722072058
62	D-Tagatose	0.714016098	1.133572109	0.862465647	0.180876167	0.146291997	NA	NA	NA	NA	Red	0.395676387
63	D-Threitol	0.917012019	1.11444821	0.947762756	0.156329574	0.037624972	NA	NA	NA	NA	Red	0.618723507
64	D-Threonate	0.002350167	2.625859881	0.034043195	1.392789935	2.628901334	D-Threonate	D-Threonate	D-Threonate	NA	Red	2.215465104
65	D-Threose	0.25605501	1.004890228	0.589201852	0.007037913	0.591666722	NA	NA	NA	NA	Red	0.871907213
66	D-Xylonolactone	0.245196029	0.746768387	0.576614837	-0.421267241	0.610486568	NA	NA	NA	NA	Blue	0.518761486
67	D-Xylose	6.61E-05	0.577232794	0.002519525	-0.79277483	4.179772485	D-Xylose	NA	NA	NA	Blue	1.7793363
68	epsilon-Caprolactam	0.493998191	0.859635945	0.7341362	-0.218202286	0.306274642	NA	NA	NA	NA	Blue	0.392663558
69	Erythritol	0.458548357	0.937079994	0.716272617	-0.093755886	0.338614858	NA	NA	NA	NA	Blue	0.89554901
70	Ethanolamine	0.814576713	1.101771364	0.898553694	0.139824872	0.089068009	NA	NA	NA	NA	Red	0.711721059
71	Ethanolamine phosphate	0.088518	1.500853633	0.370860715	0.585783288	1.052968407	NA	NA	NA	NA	Red	1.086204017
72	Fumarate	0.186525597	1.295835127	0.50367881	0.373882171	0.72926156	NA	NA	NA	NA	Red	1.023467812
73	Glutarate	0.099648334	1.540399181	0.370860715	0.623304261	1.00152996	NA	NA	NA	NA	Red	1.218898565
74	Glutathione	0.037252497	0.765662383	0.221722463	-0.385219715	1.428844613	Glutathione	NA	NA	NA	Blue	1.379797481
75	Glycerol	0.358455084	1.008436801	0.683741577	0.012120672	0.445565255	NA	NA	NA	NA	Red	0.751319844
76	Glycerone	0.001186059	0.334144683	0.021151384	-1.581455176	2.925893746	Glycerone	Glycerone	Glycerone	NA	Blue	1.405661445
77	Glycine	0.150530132	0.732971699	0.488082548	-0.448170599	0.822376558	NA	NA	NA	NA	Blue	0.877004871
78	Glycolate	0.579306633	0.971473381	0.811229656	-0.041753629	0.237091499	NA	NA	NA	NA	Blue	0.626519207
79	Guanosine	0.159858738	0.326493581	0.495797611	-1.614873466	0.796263621	NA	Guanosine	NA	NA	Blue	0.31302342
80	Hexadecanoic acid	0.274703719	0.997354418	0.603246613	-0.003821826	0.561135461	NA	NA	NA	NA	Blue	0.661944323
81	Hydroquinone	0.221888184	1.106703182	0.534297345	0.146268342	0.653865825	NA	NA	NA	NA	Red	0.774187693
82	Hydroxylamine	0.352367555	0.969671732	0.683741577	-0.044431667	0.453004087	NA	NA	NA	NA	Blue	0.862851039
83	Hydroxyproline	0.589277772	1.026592252	0.818866515	0.037863277	0.22967994	NA	NA	NA	NA	Red	0.553258199
84	Inosine	0.111535691	0.713757575	0.398050332	-0.486493944	0.952586137	NA	NA	NA	NA	Blue	1.265940792
85	Lactulose	0.523075622	1.018043575	0.765538606	0.025799314	0.28143552	NA	NA	NA	NA	Red	0.713247001
86	L-Adrenaline	0.621593712	13.33498678	0.831870468	3.73714449	0.206493388	NA	L-Adrenaline	NA	NA	Red	0.226207587
87	L-Alanine	0.922745157	0.931682678	0.947762756	-0.102089424	0.034918226	NA	NA	NA	NA	Blue	0.434462578
88	L-Asparagine	0.012191604	0.696737809	0.12423825	-0.521312241	1.913939155	L-Asparagine	NA	NA	NA	Blue	1.413723425
89	L-Aspartate	0.977556047	1.016528547	0.982145512	0.023650731	0.009858333	NA	NA	NA	NA	Red	0.422937126
90	L-Citrulline	0.037299106	0.437795548	0.221722463	-1.191670813	1.428301579	L-Citrulline	L-Citrulline	L-Citrulline	NA	Blue	1.711003459
91	L-Cystathionine	0.342608688	0.090161564	0.683741577	-3.471343649	0.465201628	NA	L-Cystathionine	NA	NA	Blue	1.272396982
92	L-Cysteine	0.01730879	0.730312704	0.161047007	-0.453413769	1.76173328	L-Cysteine	NA	NA	NA	Blue	1.449134064
93	L-Glutamate	0.124655943	1.039440789	0.423434471	0.055807578	0.904287013	NA	NA	NA	NA	Red	1.146622907
94	L-Glutamine	0.444717276	0.810720776	0.715560128	-0.30272298	0.351915999	NA	NA	NA	NA	Blue	0.903585121
95	L-Gulonate	0.435218146	1.002378946	0.705580933	0.003428018	0.361293006	NA	NA	NA	NA	Red	0.730089004
96	L-Histidine	0.834353693	1.001964122	0.90964989	0.00283085	0.078649808	NA	NA	NA	NA	Red	0.187059901
97	L-Homoserine	0.645295676	1.280198172	0.831870468	0.356367154	0.190241245	NA	NA	NA	NA	Red	0.270261668
98	L-Iditol	0.263893757	1.011739308	0.59445541	0.016837603	0.578570884	NA	NA	NA	NA	Red	0.755606287
99	Linoleate	0.411075059	0.735282639	0.687266114	-0.443629173	0.386078872	NA	NA	NA	NA	Blue	0.874946563
100	L-Isoleucine	0.020724455	0.597380999	0.18479306	-0.743276744	1.683516874	L-Isoleucine	NA	NA	NA	Blue	1.28834009
101	L-Leucine	0.393897105	0.925414555	0.683741577	-0.111828305	0.404617211	NA	NA	NA	NA	Blue	0.644620929
102	L-Lysine	0.027678749	0.536552829	0.195845339	-0.898207868	1.55785355	L-Lysine	NA	NA	NA	Blue	1.410674871
103	L-Methionine	0.002386205	0.671994382	0.034043195	-0.573478924	2.622292206	L-Methionine	NA	NA	NA	Blue	1.724827233
104	L-Methionine S-oxide	0.100513652	0.744452311	0.370860715	-0.42574866	0.997774948	NA	NA	NA	NA	Blue	1.185870865
105	L-Noradrenaline	0.518105392	0.914603515	0.764652096	-0.128781631	0.285581888	NA	NA	NA	NA	Blue	0.87090331
106	L-Ornithine	2.50E-06	0.135472113	0.000535858	-2.883932197	5.60136383	L-Ornithine	L-Ornithine	L-Ornithine	L-Ornithine	Blue	1.886267672
107	L-Phenylalanine	0.000100221	0.599304329	0.003063907	-0.738639299	3.999040188	L-Phenylalanine	NA	NA	NA	Blue	1.940676633
108	L-Proline	0.64416947	1.005591169	0.831870468	0.008043886	0.190999862	NA	NA	NA	NA	Red	0.554293705
109	L-Serine	0.794080748	1.023522128	0.889703037	0.033542293	0.100135333	NA	NA	NA	NA	Red	0.556192218
110	L-Threonine	0.272384724	1.239546178	0.603246613	0.309812019	0.564817253	NA	NA	NA	NA	Red	0.608206601
111	L-Tyrosine	0.025232617	0.617895375	0.195845339	-0.694565521	1.598037697	L-Tyrosine	NA	NA	NA	Blue	1.519930592
112	L-Valine	0.219999973	1.274027388	0.534297345	0.349396292	0.657577372	NA	NA	NA	NA	Red	0.895402726
113	L-Xylulose	0.159859977	0.572372429	0.495797611	-0.804973915	0.796260253	NA	NA	NA	NA	Blue	0.723550491
114	Maleimide	0.099969742	0.604736401	0.370860715	-0.725621672	1.000131428	NA	NA	NA	NA	Blue	1.222062763
115	Mannitol	0.115918513	0.985311763	0.406664948	-0.021347814	0.935847197	NA	NA	NA	NA	Blue	1.090662566
116	Methylamine	0.046746842	0.824688737	0.263258531	-0.278078391	1.330247724	Methylamine	NA	NA	NA	Blue	0.918603279
117	myo-Inositol	0.781363108	1.22637124	0.880061606	0.29439577	0.107147098	NA	NA	NA	NA	Red	0.704653253
118	myo-Inositol 4-phosphate	0.468448175	1.207495997	0.718164083	0.272018406	0.329338449	NA	NA	NA	NA	Red	0.689472662
119	N6-(L-1,3-Dicarboxypropyl)-L-lysine	0.298958969	1.305961964	0.633437816	0.385112879	0.524388413	NA	NA	NA	NA	Red	0.571761176
120	N-Acetyl-beta-D-galactosamine	0.027664796	0.525302248	0.195845339	-0.928780336	1.558072526	N-Acetyl-beta-D-galactosamine	NA	NA	NA	Blue	1.132716275
121	N-Acetyl-beta-D-glucosamine	1.87E-05	0.274746811	0.001509986	-1.86382536	4.728715892	N-Acetyl-beta-D-glucosamine	N-Acetyl-beta-D-glucosamine	N-Acetyl-beta-D-glucosamine	N-Acetyl-beta-D-glucosamine	Blue	2.156711662
122	N-Acetyl-D-galactosamine	0.070464838	0.308256315	0.320839903	-1.697797644	1.152027539	NA	N-Acetyl-D-galactosamine	NA	NA	Blue	1.276770148
123	N-Acetyl-D-mannosamine	0.754586024	0.891623175	0.868287667	-0.16549398	0.122291243	NA	NA	NA	NA	Blue	0.665310651
124	N-Acetylornithine	0.657279564	0.082555463	0.835109002	-3.598492511	0.18224987	NA	N-Acetylornithine	NA	NA	Blue	0.771168375
125	N-Acetylputrescine	0.754679935	1.046352226	0.868287667	0.065368577	0.122237197	NA	NA	NA	NA	Red	0.53368926
126	Nicotinamide	0.002194596	0.720115615	0.034043195	-0.473699545	2.658645422	Nicotinamide	NA	NA	NA	Blue	1.809056618
127	N-Methyl-L-alanine	0.008748457	0.758680644	0.093608493	-0.398435364	2.058068524	N-Methyl-L-alanine	NA	NA	NA	Blue	1.656730322
128	Nonanoic acid	0.349160149	1.069219558	0.683741577	0.096558133	0.45697533	NA	NA	NA	NA	Red	0.553277792
129	Octadecanoic acid	0.610705582	0.914262702	0.831870468	-0.12931933	0.214168111	NA	NA	NA	NA	Blue	0.253008112
130	Octanoic acid	0.402025881	1.15624302	0.687266114	0.209444657	0.395745987	NA	NA	NA	NA	Red	0.708933617
131	Oleamide	0.296014384	0.675848718	0.633437816	-0.565227744	0.528687185	NA	NA	NA	NA	Blue	1.051093482
132	Orthophosphate	0.893092095	0.964638415	0.941747032	-0.051939831	0.049103755	NA	NA	NA	NA	Blue	0.322784188
133	Oxalate	0.739861405	1.036997082	0.868287667	0.052411835	0.130849627	NA	NA	NA	NA	Red	0.654606816
134	Pentadecanoic acid	0.220605022	1.111726695	0.534297345	0.152802161	0.656384605	NA	NA	NA	NA	Red	0.820690506
135	Phenylacetic acid	0.488302836	0.670913285	0.7341362	-0.575801783	0.311310753	NA	NA	NA	NA	Blue	0.21520595
136	Phenylethyl alcohol	0.386537178	0.993191646	0.683741577	-0.009855968	0.412808729	NA	NA	NA	NA	Blue	0.568251298
137	Phenylpropanoate	0.276253122	0.937235883	0.603246613	-0.093515905	0.558692805	NA	NA	NA	NA	Blue	0.95396582
138	Phosphoenolpyruvate	0.810445435	0.910944489	0.898553694	-0.134564954	0.09127622	NA	NA	NA	NA	Blue	0.26228034
139	Propane-1,3-diol	0.364800514	0.93426717	0.683741577	-0.098092922	0.437944559	NA	NA	NA	NA	Blue	0.775580788
140	Pseudouridine	0.217950008	1.15408998	0.534297345	0.20675571	0.661643111	NA	NA	NA	NA	Red	0.647891735
141	Putrescine	0.451878153	0.667425968	0.716272617	-0.583320276	0.344978655	NA	NA	NA	NA	Blue	0.151532158
142	Pyrrole-2-carboxylate	0.177307565	1.466897558	0.50367881	0.552768122	0.751272734	NA	NA	NA	NA	Red	0.904955398
143	Pyruvate	0.250633396	0.901866287	0.582995073	-0.149014543	0.600961062	NA	NA	NA	NA	Blue	0.963819848
144	Quinovose	2.12E-05	3.971873296	0.001509986	1.989819601	4.674319593	Quinovose	Quinovose	Quinovose	Quinovose	Red	2.417449616
145	Shikimate	0.525860631	1.013602993	0.765538606	0.01949269	0.279129342	NA	NA	NA	NA	Red	0.595305907
146	sn-Glycerol 1-phosphate	0.38857032	1.258911949	0.683741577	0.332177382	0.410530375	NA	NA	NA	NA	Red	0.65000936
147	Sophorose	0.433844463	1.155466463	0.705580933	0.208475387	0.362665941	NA	NA	NA	NA	Red	0.805396775
148	Spermidine	0.096079032	0.25277541	0.370860715	-1.98407197	1.01737138	NA	Spermidine	NA	NA	Blue	1.352310247
149	Spermine	0.177750524	3.187965834	0.50367881	1.672636168	0.750189111	NA	Spermine	NA	NA	Red	0.238198221
150	Sphingosine	0.000156017	0.505874059	0.00417346	-0.983149835	3.806827525	Sphingosine	NA	NA	NA	Blue	1.942665869
151	Succinate	0.375813333	0.996196722	0.683741577	-0.005497431	0.425027816	NA	NA	NA	NA	Blue	0.938567961
152	Succinate semialdehyde	0.835292126	0.895504015	0.90964989	-0.159228194	0.078161612	NA	NA	NA	NA	Blue	0.291336814
153	Sucrose	0.333911374	1.433150103	0.683741577	0.519189721	0.476368787	NA	NA	NA	NA	Red	0.711175342
154	Sulfate	0.003132783	0.63113145	0.041900968	-0.663987579	2.504069739	Sulfate	NA	NA	NA	Blue	1.902607797
155	Taurine	0.059336094	0.647074292	0.295300562	-0.627996733	1.226681044	NA	NA	NA	NA	Blue	1.268520203
156	Tetracosanoic acid	0.099989294	1.20459345	0.370860715	0.26854632	1.000046496	NA	NA	NA	NA	Red	1.141630198
157	Tetradecanoic acid	0.778771868	1.339559595	0.880061606	0.421758766	0.108589745	NA	NA	NA	NA	Red	0.443773088
158	Threonate	0.003935675	0.654980518	0.049543206	-0.6104761	2.404980746	Threonate	NA	NA	NA	Blue	1.67243655
159	Thymine	0.167231529	1.296618886	0.50367881	0.374754492	0.776681841	NA	NA	NA	NA	Red	0.898364861
160	UDP-N-acetyl-alpha-D-glucosamine	0.6456177	1.042469099	0.831870468	0.060004619	0.190024572	NA	NA	NA	NA	Red	0.659564344
161	UMP	0.80016543	0.711268426	0.891851052	-0.491533972	0.096820216	NA	NA	NA	NA	Blue	0.330270882
162	Uracil	0.171517303	1.350368886	0.50367881	0.433353568	0.765692062	NA	NA	NA	NA	Red	1.073038376
163	Urate	0.024761005	0.32605863	0.195845339	-1.61679669	1.60623173	Urate	Urate	Urate	NA	Blue	1.442798694
164	Urea	0.429946296	0.842042007	0.705580933	-0.248035888	0.366585788	NA	NA	NA	NA	Blue	0.782000468
165	Uridine	0.773192468	0.913652948	0.880061606	-0.130281835	0.111712385	NA	NA	NA	NA	Blue	0.341257449
166	Xanthine	0.190154116	0.755464298	0.50367881	-0.404564517	0.720894269	NA	NA	NA	NA	Blue	0.850789759
167	Xylitol	0.051782156	0.78064339	0.284137984	-0.357264441	1.285819872	NA	NA	NA	NA	Blue	1.221290211
168	Zymosterol	0.030146712	0.599296591	0.198327426	-0.738657927	1.520760048	Zymosterol	NA	NA	NA	Blue	1.169296191
169	3-Phosphoglycerate	0.062441495	1.551229837	0.299773486	0.633412458	1.204526705	NA	NA	NA	NA	Red	1.112385158
170	Hexose	0.004587845	0.731249951	0.054544378	-0.451563471	2.338391271	Hexose	NA	NA	NA	Blue	1.481077619
171	Citramalic acid	0.187726241	1.297075306	0.50367881	0.375262242	0.726475016	NA	NA	NA	NA	Red	1.035719522
172	Hexose-6-phosphate	0.742923577	1.062437787	0.868287667	0.087378364	0.129055859	NA	NA	NA	NA	Red	0.48297682
173	Glycerol-alpha-phosphate	0.46982697	1.332831316	0.718164083	0.414494203	0.328062056	NA	NA	NA	NA	Red	0.59574059
174	Malate	0.083371873	1.103702739	0.356831618	0.142351663	1.07898044	NA	NA	NA	NA	Red	1.362668273
175	Hexadecylglycerol	0.468691508	1.881269568	0.718164083	0.911706588	0.329112915	NA	NA	NA	NA	Red	1.108307583
176	2-Hydroxyglutaric acid	0.097316595	0.950840478	0.370860715	-0.072724773	1.011813096	NA	NA	NA	NA	Blue	1.200636607
177	Lactobionic acid	0.190644783	1.178765028	0.50367881	0.237276164	0.719775074	NA	NA	NA	NA	Red	0.996024968
178	Octadecanol	0.360374569	0.357427054	0.683741577	-1.484279258	0.443245864	NA	Octadecanol	NA	NA	Blue	0.481770828
179	Heptadecanoic acid	0.042104975	1.457416461	0.243526071	0.54341319	1.375666587	Heptadecanoic acid	NA	NA	NA	Red	1.086784688
180	N-Acetylglycine	0.352625002	0.898858403	0.683741577	-0.153834228	0.452686898	NA	NA	NA	NA	Blue	0.943463443
181	Hexadecane	0.485858148	0.940046217	0.7341362	-0.089196407	0.313490509	NA	NA	NA	NA	Blue	0.457301206
182	Butyrolactam	0.01564985	0.807740669	0.152230358	-0.308035915	1.805489823	Butyrolactam	NA	NA	NA	Blue	1.573352735
183	Methanolphosphate	0.111602897	0.831068226	0.398050332	-0.266961176	0.952324533	NA	NA	NA	NA	Blue	1.165481979
184	1-Monopalmitin	0.554644761	0.844614998	0.791293192	-0.24363423	0.255985085	NA	NA	NA	NA	Blue	0.749869534
185	1-Monostearin	0.373887862	0.734576445	0.683741577	-0.44501546	0.427258633	NA	NA	NA	NA	Blue	0.379795209
186	Isopropyl dodecanoate	0.560124479	0.223522927	0.793818798	-2.161505274	0.251715447	NA	Isopropyl dodecanoate	NA	NA	Blue	0.926358692
187	Dihydroxymalonic acid	0.683728662	1.328196288	0.844063349	0.409468371	0.165116214	NA	NA	NA	NA	Red	0.544652954
188	Palatinitol	0.187047347	0.896056616	0.50367881	-0.158338206	0.728048447	NA	NA	NA	NA	Blue	0.868875465
189	2-Hydroxypentanoic acid	0.396186708	0.981361119	0.683741577	-0.027143981	0.402100099	NA	NA	NA	NA	Blue	0.668911566
190	2-Monopalmitin	0.649169944	1.308906669	0.831870468	0.388362231	0.187641596	NA	NA	NA	NA	Red	0.873545018
191	Lactitol	0.258822614	0.88914617	0.589234462	-0.169507486	0.586997781	NA	NA	NA	NA	Blue	0.99425569
192	2-Ketoglucose dimethylacetal	0.030583201	1.864999764	0.198327426	0.899175448	1.514517057	2-Ketoglucose dimethylacetal	NA	NA	NA	Red	1.517969157
193	2-Hydroxyadipic acid	0.371524153	1.269409295	0.683741577	0.344157312	0.430012947	NA	NA	NA	NA	Red	0.881623831
194	Maltitol	0.700838632	1.067342045	0.857025528	0.094022582	0.154381966	NA	NA	NA	NA	Red	0.581414425
195	Levoglucosan	0.098639907	0.786650808	0.370860715	-0.346204725	1.005947348	NA	NA	NA	NA	Blue	1.176218614
196	2-Piperidinobenzonitrile	0.058123813	0.048950484	0.295300562	-4.35253307	1.235645903	NA	2-Piperidinobenzonitrile	NA	NA	Blue	1.093629653
197	Glycyl proline	0.156363096	0.519840962	0.495797611	-0.943857777	0.805865738	NA	NA	NA	NA	Blue	1.007984881
198	1-Monoolein	0.184155506	0.961600452	0.50367881	-0.056490521	0.734815291	NA	NA	NA	NA	Blue	0.912885173
199	2-Monoolein	0.49092118	0.882333682	0.7341362	-0.180603736	0.308988231	NA	NA	NA	NA	Blue	0.857071922
200	Glucoheptulose	0.202528281	1.522864576	0.515964906	0.606787653	0.693514323	NA	NA	NA	NA	Red	0.930431601
201	Alanine-Alanine	0.961094514	1.066949256	0.974759365	0.093491563	0.017233902	NA	NA	NA	NA	Red	0.206073772
202	Glutamyl-Valine	0.893339474	1.162735096	0.941747032	0.217522448	0.048983475	NA	NA	NA	NA	Red	0.275194483
203	Conduritol-beta-expoxide	0.056602712	0.664679282	0.295300562	-0.589269709	1.247162759	NA	NA	NA	NA	Blue	1.311415004
204	1-Deoxyerythritol	0.000570536	4.082385801	0.011099522	2.029412529	3.24371681	1-Deoxyerythritol	1-Deoxyerythritol	1-Deoxyerythritol	1-Deoxyerythritol	Red	2.058884368
205	2,5-Dihydroxypyrazine	0.456573648	1.225936018	0.716272617	0.293883686	0.340489158	NA	NA	NA	NA	Red	0.604729502
206	3-Aminoisobutyric acid	0.083102153	1.368968708	0.356831618	0.45308947	1.080387724	NA	NA	NA	NA	Red	1.312235963
207	3-Deoxyhexitol	0.579991296	2.049076722	0.811229656	1.034974003	0.236578524	NA	3-Deoxyhexitol	NA	NA	Red	0.687577625
208	alpha-Aminoadipic acid	0.923581843	0.839104291	0.947762756	-0.253077963	0.034524614	NA	NA	NA	NA	Blue	0.563732247
209	Diglycerol	0.542146418	0.931780082	0.778653244	-0.101938604	0.265883408	NA	NA	NA	NA	Blue	0.545704813
210	Hexitol	0.358259271	0.740595291	0.683741577	-0.433242718	0.445802563	NA	NA	NA	NA	Blue	0.758672844
211	Isohexonic acid	0.375675089	0.889678027	0.683741577	-0.168644773	0.425187602	NA	NA	NA	NA	Blue	0.824250769
212	Lactamide	0.629486322	1.079585691	0.831870468	0.110477761	0.201013702	NA	NA	NA	NA	Red	0.568602827
213	Lactic acid	0.333254899	0.848657058	0.683741577	-0.236746416	0.477223458	NA	NA	NA	NA	Blue	0.887208322
214	Pentitol	0.730239351	1.043727678	0.86817345	0.061745343	0.136534768	NA	NA	NA	NA	Red	0.160872463
